# Supplementary material for: Mouse papillomavirus type 1 (MmuPV1) DNA is frequently integrated in benign tumors by microhomology-mediated end-joining
Source: PLoS Pathog. 2021 Aug 3;17(8):e1009812. doi: 10.1371/journal.ppat.1009812 (PMC8362953; doi:10.1371/journal.ppat.1009812)
Supplement: S1 Table — (XLSX) [file ppat.1009812.s004.xlsx]

## Sheet: S1 Table
S1 Table. Top 100 genes with MmuPV1 integration sites identified by RNA-seq
Rank	Gene symbol	Chimeric junction reads
1	MALAT1	759
2	Flg	625
3	Krt1	513
4	Ahnak	422
5	Dsp	377
6	Krt10	304
7	Hrnr	285
8	Krt14	277
9	Rn7sk	275
10	Rptn	241
11	Krt6a	218
12	Krt5	203
13	Rn45s	199
14	Krt6b	186
15	Eef1a1	182
16	Neat1	178
17	Calm4	162
18	Filip1l	162
19	Perp	151
20	Eef2	129
21	Rmrp	176
22	Rpph1	113
23	Krt16	109
24	Dmkn	109
25	Macf1	98
26	Pkp1	97
27	Dsg1a	90
28	Krt17	87
29	Spink5	87
30	Abca12	86
31	Maml3	84
32	Asprv1	80
33	Ide	79
34	Pard3	79
35	Grip1	79
36	Dsc1	78
37	Elovl4	78
38	Zc3h7a	70
39	Camk1d	70
40	Plxdc2	63
41	Rplp0	63
42	Ext1	60
43	Actb	59
44	Xist	59
45	Rpl4	58
46	Esrp1	57
47	Hsp90ab1	57
48	Trp63	57
49	RP23-8J15.1	56
50	Cdh13	56
51	Pbx1	55
52	RP23-8J15.4	55
53	Nfib	54
54	Trip12	54
55	Exoc6b	53
56	Sbsn	53
57	Ctsd	52
58	Dst	52
59	Ppl	51
60	Huwe1	51
61	Rora	50
62	Trps1	50
63	Dsc3	50
64	Dsg1b	50
65	Csnk1a1	50
66	Lphn2	50
67	Ube2e2	48
68	Cpeb2	48
69	Cd44	48
70	Yam1	47
71	Exoc4	47
72	Fabp5	46
73	Mycbp2	46
74	Zak	46
75	Gnb2l1	45
76	Ankrd17	45
77	Krtdap	45
78	Myh9	45
79	Rpl13a	44
80	Arhgef12	43
81	Hectd1	42
82	Itpr2	42
83	Dync1h1	42
84	Efna5	42
85	Etl4	42
86	Magi1	42
87	Atp2a2	42
88	Syne2	42
89	Daam1	41
90	Rbms1	41
91	Nfat5	41
92	Col17a1	41
93	Sdc1	41
94	Gphn	41
95	Rps3	41
96	Sprr1b	41
97	Rpsa	41
98	Mbnl1	40
99	Arid1b	40
100	Car12	40
