# Supplementary material for: Mouse papillomavirus type 1 (MmuPV1) DNA is frequently integrated in benign tumors by microhomology-mediated end-joining
Source: PLoS Pathog. 2021 Aug 3;17(8):e1009812. doi: 10.1371/journal.ppat.1009812 (PMC8362953; doi:10.1371/journal.ppat.1009812)
Supplement: S2 Table — (XLSX) [file ppat.1009812.s005.xlsx]

## Sheet: S2 Table
S2 Table. Mapping of 5' RACE-SMRT-seq clustered reads
Gene symbol	clustered chimeric reads
Rn28s1	101
Rn45s	62
LOC101056014	8
Krt10	6
Dsp	2
Hnrnpa3	2
Hnrnpu	2
Krt1	2
Krt6b	2
Malat1	2
Mid1	2
Neat1	2
Orc4	2
Sdc4	2
8030462N17Rik	1
A330049N07Rik	1
Acad9	1
Acd	1
Actn4	1
Adgrl3	1
Canx	1
Ccnk	1
Cdc20b	1
Ces2g	1
Cldn3	1
Clec16a	1
Col4a3bp	1
Cops7a	1
Dmkn	1
Dsg1b	1
Dsg1c	1
Endou	1
Esyt2	1
Ezr	1
Fam160b2	1
Fam83g	1
Flg	1
Gltp	1
Gm13498	1
Gm20594	1
Gm30953	1
Gm34755	1
Gm38964	1
Gm40365	1
Gm5148	1
Grhl3	1
Hrnr	1
Iqcc	1
Jagn1	1
Kcnq1ot1	1
Kctd14	1
Klk8	1
Krt2	1
Krt5	1
Lce6a	1
Lmna	1
LOC100861749	1
LOC108168933	1
Lypd5	1
Mbtd1	1
Mlph	1
Mre11a	1
Mrpl27	1
Mtfr1	1
Myo9b	1
Nccrp1	1
Ndel1	1
Nif3l1	1
Nosip	1
n-R5s149	1
Nrd1	1
P4hb	1
Papd7	1
Pcca	1
Pdpr	1
Phb2	1
Pip4k2c	1
Plbd1	1
Plp2	1
Plscr3	1
Prdx2	1
Ptges3	1
Rab35	1
Sbno1	1
Scd1	1
Sec11c	1
Snhg17	1
Ssrp1	1
Susd2	1
Tgoln1	1
Tmem63a	1
Tom1l2	1
Trip11	1
Ttc39b	1
Ube2q2	1
Wdr31	1
Zfp414	1
total	280
