# Supplementary material for: Mouse papillomavirus type 1 (MmuPV1) DNA is frequently integrated in benign tumors by microhomology-mediated end-joining
Source: PLoS Pathog. 2021 Aug 3;17(8):e1009812. doi: 10.1371/journal.ppat.1009812 (PMC8362953; doi:10.1371/journal.ppat.1009812)
Supplement: S3 Table — (XLSX) [file ppat.1009812.s006.xlsx]

## Sheet: S3 Table
S3 Table. Mapping of 3' RACE-SMRT-seq clustered reads
Gene symbol	clustered chimeric reads
Rn28s1	26
Rn45s	12
Dkc1	10
Krt10	10
Stag2	8
Gm13249	6
Krt6a	6
Dsp	5
Hoxb1	5
Krt6b	5
Mafg	5
Pbx1	5
Actg1	4
Gm31458	4
Gm8451	4
Sprr1b	4
Casp14	3
Eef2	3
Krt1	3
Krt14	3
Krt16	3
Mfsd14b	3
Rplp1	3
Rps21	3
S100a11	3
Serpina3h	3
Tmf1	3
Zfhx3	3
Apoe	2
Bpifc	2
Canx	2
Car2	2
Cdadc1	2
Crebbp	2
Diaph1	2
Eif2b4	2
Gak	2
Gm29915	2
Gm46803	2
Gm5779	2
Gtpbp4	2
Hnrnpa3	2
Hnrnpab	2
Hopx	2
Hspa9	2
Inpp4a	2
Ints11	2
Lamc2	2
Lce1b	2
Mpv17l	2
Mrpl42	2
Pabpc1	2
Pkm	2
Recql	2
Rpl29	2
Rplp2-ps1	2
Rps10	2
Rps27	2
Setd4	2
Sptlc1	2
Susd2	2
Tuba1c	2
Ube2v1	2
Wdr26	2
Zfp740	2
Zranb1	2
2210039B01Rik	1
2810474O19Rik	1
4732419C18Rik	1
Abhd16a	1
Accs	1
Acsl1	1
Actn4	1
Adamts13	1
Ahnak2	1
Ak1	1
Alox12	1
Aloxe3	1
Ankrd17	1
Apeh	1
Aplp2	1
Apmap	1
App	1
Arf3	1
Arfip1	1
Arhgef7	1
Arl15	1
Armt1	1
Arpc2	1
Atmin	1
Atp2a2	1
Atp5f1	1
Atp6ap1	1
Avpi1	1
Bag2	1
Basp1	1
Bcas2	1
Blmh	1
Bora	1
Brd2	1
Brwd3	1
Bscl2	1
Btbd3	1
C86187	1
Calm1	1
Capzb	1
Car12	1
Carf	1
Cast	1
Cct3	1
Cd93	1
Cdca5	1
Cdk19	1
Cdk6	1
Cdkn1a	1
Celsr2	1
Cep112it	1
Cetn3	1
Ciart	1
Clec2d	1
Clk1	1
Clstn1	1
Cltb	1
Cnot6	1
Cox6a1	1
Cox7a2l	1
Cs	1
Csf3r	1
Csnk1a1	1
Csnk2a2	1
Csrp1	1
Ctla2a	1
Ctsa	1
Cul3	1
Cyp2b13	1
Cyp2b19	1
Cyp2j6	1
Cyp51	1
D5Ertd579e	1
Dazap1	1
Ddx3x	1
Ddx47	1
Ddx49	1
Def8	1
Dgke	1
Dis3	1
Dlg3	1
Dmkn	1
Dsg1a	1
Dusp7	1
E4f1	1
Echdc1	1
Eef1g	1
Egln1	1
Eif3f	1
Eif4ebp2	1
Eif4g1	1
Eif5a	1
Ell	1
Eno1	1
Eps8l3	1
Exoc7	1
Ext1	1
Fabp5	1
Fam129b	1
Fam167a	1
Fam208a	1
Fam208b	1
Fam25c	1
Fbxw4	1
Flg	1
Gapdh-ps15	1
Gar1	1
Gatad2b	1
Gdi1	1
Gen1	1
Gfpt1	1
Ggnbp2	1
Ghdc	1
Gjb6	1
Glrx	1
Gm10051	1
Gm11419	1
Gm12504	1
Gm13498	1
Gm14586	1
Gm29376	1
Gm29666	1
Gm29779	1
Gm30149	1
Gm33733	1
Gm33885	1
Gm34354	1
Gm35190	1
Gm36673	1
Gm38250	1
Gm38752	1
Gm40309	1
Gm41254	1
Gm46101	1
Gm4925	1
Gm6548	1
Gm6654	1
Gon7	1
Got2	1
Gpank1	1
Gpr87	1
Grb2	1
Grb7	1
Gspt1	1
Gtpbp1	1
H2afj	1
H2afy	1
Haus6	1
Hif1a	1
Hikeshi	1
Hist2h2ac	1
Hmgb1	1
Hnrnpl	1
Hnrnpul1	1
Hoxa9	1
Hp1bp3	1
Hrnr	1
Hsp90ab1	1
Hspb8	1
Hspd1	1
Htatsf1	1
Icam2	1
Ier3	1
Igsf3	1
Ikbkb	1
Ilf3	1
Ing1	1
Irf3	1
Iws1	1
Jup	1
Kcnh6	1
Kctd14	1
Kctd15	1
Kdm2a	1
Kifc3	1
Klc1	1
Klhl26	1
Klk11	1
Krt2	1
Krt42	1
Krt5	1
Krt7	1
Krt73	1
Krt75	1
Krt90	1
Lancl1	1
Lap3	1
Lce1l	1
Ldb1	1
Lgals7	1
Lipn	1
LOC101055915	1
LOC101056014	1
LOC102634904	1
LOC102635048	1
LOC102640024	1
LOC108168233	1
Lrrc7	1
Lsg1	1
Lss	1
Luc7l2	1
Ly6g6c	1
Magt1	1
Map2k3	1
Map3k12	1
Map4	1
Map4k5	1
Mapkapk3	1
Mapre3	1
Mast3	1
Mat2b	1
Mcfd2	1
Mcm6	1
Mdm4	1
Mfsd6	1
Mfsd7a	1
Mgrn1	1
Mindy2	1
Minos1	1
Mmp11	1
Morf4l1	1
Morf4l1b	1
Mrfap1	1
Mrpl34	1
Mrpl45	1
Mrps18b	1
Mta2	1
Mta3	1
Mus81	1
Myh7b	1
Myl6	1
Myo18a	1
Nadsyn1	1
Nap1l1	1
Nars	1
Nat10	1
Nckipsd	1
Ncl	1
Ncor2	1
Ndst2	1
Ndufb10	1
Neat1	1
Nedd4l	1
Nek9	1
Nfat5	1
Nfatc3	1
Nfe2l1	1
Nfix	1
Nisch	1
Nkiras2	1
Nktr	1
Ntpcr	1
Nup50	1
Nxpe3	1
Ogdh	1
Oma1	1
Opa1	1
Os9	1
P4hb	1
Pafah1b1	1
Pafah2	1
Pak4	1
Paqr7	1
Pard6b	1
Pdcd6	1
Pea15a	1
Pfkp	1
Pgam2	1
Pgd	1
Pik3r1	1
Pim1	1
Pisd-ps1	1
Pkp1	1
Pkp3	1
Pla2g4e	1
Plec	1
Plgrkt	1
Plxnb1	1
Pon2	1
Ppan	1
Ppif	1
Ppp1ca	1
Ppp1r12b	1
Ppp3ca	1
Ppp4r1	1
Prmt5	1
Prpf4b	1
Prss57	1
Psma4	1
Psmb7	1
Psmd11	1
Psmd4	1
Pten	1
Ptma	1
Ptpn1	1
Ptpn3	1
Ptprg	1
Ptprk	1
Pura	1
Rab10	1
Rab24	1
Rab7	1
Rab8b	1
Ran	1
Raph1	1
Rbm25	1
Rbms1	1
Rbms2	1
Reep3	1
Rere	1
Rhod	1
Rin2	1
Rnf31	1
Rnpepl1	1
Rpa2	1
Rpl13a	1
Rpl14	1
Rpl14-ps1	1
Rpl27a	1
Rpl3	1
Rpl30	1
Rpl34	1
Rpl35	1
Rpl36	1
Rpl36al	1
Rpl37	1
Rpl38	1
Rpl5	1
Rpl6	1
Rplp0	1
Rps13-ps4	1
Rps15	1
Rps2	1
Rps27a	1
Rps27rt	1
Rps6	1
Rps6kb2	1
Rpsa	1
Rrp7a	1
Rtf1	1
Rxrb	1
Ryk	1
S100a16	1
Samhd1	1
Sars	1
Sbf1	1
Sbno2	1
Sbsn	1
Scnm1	1
Scrib	1
Sec23ip	1
Sema4a	1
Sesn1	1
Setd3	1
Sfn	1
Sgk1	1
Sh2d2a	1
Sh3pxd2a	1
Sh3rf2	1
Shc1	1
Shf	1
Sirt2	1
Skiv2l	1
Slc25a17	1
Slc25a27	1
Slc25a3	1
Slc25a5	1
Slc2a1	1
Slc35a2	1
Slc35e3	1
Slc44a2	1
Slc7a4	1
Slk	1
Smcr8	1
Smurf2	1
Snf8	1
Snhg12	1
Snrnp200	1
Sppl3	1
Sprr1a	1
Sptbn2	1
Sqle	1
Srgap2	1
Srrm4	1
Srsf10	1
Srsf5	1
Stard7	1
Stat6	1
Stt3a	1
Stx16	1
Syngr2	1
Synj2bp	1
Tab2	1
Tacc3	1
Taf4	1
Tbc1d2b	1
Tbcb	1
Tbce	1
Tcirg1	1
Tcp11l2	1
Tdg	1
Teddm3	1
Tex2	1
Tex264	1
Tfap2c	1
Tgm1	1
Thop1	1
Thrap3	1
Thumpd3	1
Tiam1	1
Timm10b	1
Tmed1	1
Tmem101	1
Tmem106b	1
Tmem176b	1
Tmem209	1
Tmem87b	1
Tnk2	1
Tnks2	1
Tom1l2	1
Trafd1	1
Trak1	1
Trmt10a	1
Trmt11	1
Tspan15	1
Tti2	1
Tuba1b	1
Tuba4a	1
Txn1	1
Txnip	1
Uba52	1
Ubap2l	1
Ube2d2a	1
Ube2i	1
Ube2l3	1
Uchl5	1
Ucp2	1
Unc45a	1
Usp3	1
Vps9d1	1
Vsig10	1
Wdr1	1
Wnk2	1
Wnt5b	1
Xbp1	1
Xpo6	1
Ybx3	1
Yme1l1	1
Zbtb44	1
Zbtb45	1
Zc3h12a	1
Zfp148	1
Zfp202	1
Zfp217	1
Zfp300	1
Zfp382	1
Zfp384	1
Zfp488	1
Zfp932	1
Zfyve27	1
Zmiz2	1
Zyx	1
Zzef1	1
total	694
