# Supplementary material for: Mouse papillomavirus type 1 (MmuPV1) DNA is frequently integrated in benign tumors by microhomology-mediated end-joining
Source: PLoS Pathog. 2021 Aug 3;17(8):e1009812. doi: 10.1371/journal.ppat.1009812 (PMC8362953; doi:10.1371/journal.ppat.1009812)
Supplement: S4 Table — (XLSX) [file ppat.1009812.s007.xlsx]

## Sheet: S4 Table
S4 Table. 231 mouse genes with MmuPV1 integration sites identified by both RNA-seq and Targeted DNA-seq
Gene symbol	RNA seq_chimeric reads	Targeted DNA seq_chimeric reads
Grip1	39	36
Pard3	39	2
Pkp1	33	2
Esrp1	28	9
Trps1	26	4
Cdh13	25	4
Zc3h7a	25	2
Wnk1	24	4
Ascc3	23	5
Dst	23	3
Dock1	21	6
Arhgef12	21	4
Efna5	21	2
Lpp	21	2
Ttn	20	2
App	18	9
Atxn1	18	4
Asap1	18	4
Gphn	17	7
Mpp7	17	5
Syne2	17	3
Ezr	17	3
Kif13b	16	8
Smyd3	16	3
Rora	16	3
Btbd9	16	3
Myo5b	16	3
Wdr26	16	2
Tenm4	15	5
Etl4	15	2
Gas7	15	2
Rabgap1l	15	2
Mast4	15	2
Taok1	14	14
Akap13	14	7
Sppl3	14	5
Map4k4	14	5
Ralgapa2	14	3
Galnt18	14	2
Arhgef3	14	2
Zfp148	14	2
Zmiz1	14	2
Car12	13	8
Vps13b	13	8
Vti1a	13	8
Kif26b	13	5
Etv6	13	5
Psd3	13	5
Snd1	13	4
Ankrd11	13	4
Iqgap1	13	3
Chd2	13	3
Wwox	12	8
Tspan9	12	6
Slc6a6	12	5
Tacc2	12	3
Foxn3	12	3
Ipo7	12	3
Igsf3	12	2
Sptan1	12	2
Acsl5	11	14
Osbpl9	11	12
Clasp1	11	6
Fhit	11	4
Tiam1	11	3
Ptprg	11	3
Abi1	11	3
Barx2	11	2
Rps6ka3	10	13
Eef1g	10	8
Mcc	10	7
Scaf8	10	5
Vav3	10	4
Nfia	10	3
Abhd17c	10	3
Ghr	10	3
Tulp4	10	3
Ralgapa1	10	3
Rab7	10	3
Fryl	10	2
Tanc1	9	13
Dnajc1	9	7
Ank3	9	5
Sox6	9	4
Usp47	9	4
Spag9	9	4
Mgat5	9	3
Sbf2	9	2
Dlg2	9	2
Robo1	9	2
Vgll4	9	2
Pak3	9	2
Usp32	8	13
Cdkal1	8	13
Pla2g4e	8	9
Cobl	8	8
Cmip	8	8
Top2b	8	6
Rgs20	8	6
Thrb	8	5
Pou2f3	8	5
Atxn7l1	8	5
Kdm5b	8	4
Ncoa1	8	3
Samd12	8	3
Slc7a11	8	2
Cnbp	8	2
Ehmt1	8	2
Kat6b	7	98
Ywhag	7	8
Agap1	7	6
Rptor	7	4
Klf13	7	4
Pdzrn3	7	4
Hsp90b1	7	4
Igf1r	7	4
Man2a1	7	3
Tbc1d22a	7	3
Ubqln1	7	3
Sema5a	7	3
Sik3	7	3
Pds5a	7	3
Tbc1d5	7	2
Baz2b	7	2
Lrba	7	2
Fam107b	7	2
Arih1	7	2
Immp2l	7	2
Camta1	6	22
Ktn1	6	19
Pank3	6	14
Cln8	6	13
Nckap5	6	13
Ttll5	6	9
Btbd3	6	8
Apbb2	6	8
Prkce	6	8
Ssbp3	6	5
Rapgef5	6	5
Wdpcp	6	5
Evpl	6	5
Srgap2	6	5
Cpne3	6	4
Rgs12	6	4
2210408I21Rik	6	3
Myo9b	6	3
Gpatch2	6	3
Arhgap10	6	3
Ap1b1	6	3
Tlk1	6	3
Clcn5	6	3
Tead1	6	2
Runx1	6	2
Clock	6	2
Cdc42bpa	6	2
Auh	6	2
Mfhas1	6	2
Clec16a	6	2
Lama5	6	2
Usp50	6	2
Fam172a	6	2
Hivep3	6	2
Pde4d	6	2
Myo10	5	75
Cox16	5	10
Tenm2	5	9
Papss1	5	8
Rab25	5	8
Hsd17b12	5	6
Spryd7	5	6
Kpnb1	5	5
Taf2	5	5
Ccdc6	5	5
Uggt1	5	5
Hnrnpl	5	4
Sh3gl1	5	4
Ube4b	5	4
Wls	5	3
Dag1	5	3
Postn	5	3
Scfd2	5	3
Mbd2	5	2
Gramd3	5	2
Col4a1	5	2
Prpf6	5	2
Phf20l1	5	2
Pan3	5	2
Zfand6	5	2
Slit3	5	2
Hs6st3	4	44
Zc3h13	4	42
Plekha5	4	18
Ago2	4	12
Camkmt	4	12
Pop1	4	10
Ptk2	4	10
Phkb	4	8
Lims1	4	8
Nkain2	4	7
E130307A14Rik	4	7
Col4a6	4	7
Shb	4	6
Tubgcp3	4	6
Hmg20a	4	6
Wasf2	4	6
Trak1	4	5
Dcaf7	4	5
Birc6	4	5
Mybbp1a	4	5
Foxp2	4	4
Arid2	4	4
Arhgef10l	4	4
Nf1	4	4
Atg10	4	4
Pkp4	4	4
Ston2	4	3
Zfp236	4	3
Ppm1l	4	3
Mapkap1	4	3
Prkar1a	4	3
Trrap	4	3
Sdk1	4	2
Fam49b	4	2
Heatr5b	4	2
Atg7	4	2
Myo1d	4	2
Irf2	4	2
Slc16a1	4	2
Dcp1a	4	2
Cdh3	4	2
Acox1	4	2
