# Supplementary material for: Mouse papillomavirus type 1 (MmuPV1) DNA is frequently integrated in benign tumors by microhomology-mediated end-joining
Source: PLoS Pathog. 2021 Aug 3;17(8):e1009812. doi: 10.1371/journal.ppat.1009812 (PMC8362953; doi:10.1371/journal.ppat.1009812)
Supplement: S5 Table — (XLSX) [file ppat.1009812.s008.xlsx]

## Sheet: S5 Table
S5 Table.Top 100 genes with MmuPV1 integration sites identified by targeted DNA-seq
Rank	Gene symbol	Target DNA seq_chimeric reads
1	5430437J10Rik	107
2	Kat6b	98
3	Wbp1l	76
4	Myo10	75
5	Arhgap26	61
6	Hs6st3	44
7	Srrm4	44
8	Npas3	43
9	Zc3h13	42
10	Tmem132d	42
11	Cenpp	40
12	Lyrm9	39
13	Fosl2	38
14	Smad3	37
15	Grip1	36
16	Pakap	36
17	Rbbp5	35
18	Ranbp10	34
19	Med6	34
20	Mrps28	33
21	Tlnrd1	30
22	Egflam	29
23	Phactr1	29
24	Klhl3	28
25	Gucy1a2	27
26	Asic2	27
27	Hecw2	25
28	Vit	25
29	Gsg1l	24
30	Lhx9	23
31	Cep250	23
32	Camta1	22
33	Atp9a	22
34	Bpifa1	22
35	Olfm3	21
36	1700093K21Rik	21
37	Dpysl5	21
38	Dlgap1	20
39	Cbx2	20
40	Ktn1	19
41	Adra1b	19
42	Hnrnph3	19
43	Grid2	19
44	Plekha5	18
45	Carmil1	18
46	Nsd3	18
47	Pi4ka	17
48	H2afy	17
49	Bag4	17
50	Itsn1	17
51	1600002D24Rik	16
52	Trip13	16
53	Wdfy4	16
54	Adgrl3	16
55	Slco5a1	16
56	Pard3b	15
57	Fndc3b	15
58	Trabd2b	15
59	Megf11	15
60	Taok1	14
61	Acsl5	14
62	Pank3	14
63	Eda	14
64	Cntnap5a	14
65	Galnt10	14
66	Prkd1	14
67	Tenm1	14
68	Cntn5	14
69	Nek11	14
70	Mapk4	14
71	Grid1	14
72	Rps6ka3	13
73	Tanc1	13
74	Usp32	13
75	Cdkal1	13
76	Cln8	13
77	Nckap5	13
78	Creb5	13
79	Mcm3ap	13
80	Ophn1	13
81	Dgki	13
82	Elfn1	13
83	Kcnh6	13
84	Clasrp	13
85	Dmd	13
86	Stox1	13
87	Zfp346	13
88	Cdh8	13
89	C030018K13Rik	13
90	Alk	13
91	Osbpl9	12
92	Ago2	12
93	Camkmt	12
94	Mctp1	12
95	Mocos	12
96	Per1	12
97	Nkain3	12
98	Csf2rb	12
99	Dscam	12
100	Dcc	12
