# Supplementary material for: Mouse papillomavirus type 1 (MmuPV1) DNA is frequently integrated in benign tumors by microhomology-mediated end-joining
Source: PLoS Pathog. 2021 Aug 3;17(8):e1009812. doi: 10.1371/journal.ppat.1009812 (PMC8362953; doi:10.1371/journal.ppat.1009812)
Supplement: S6 Table — (XLSX) [file ppat.1009812.s009.xlsx]

## Sheet: Tumor ear
S6 Table. Genes with MmuPV1 integration sites identified by targeted DNA-seq in MmuPV1-induced tumors of ear and muzzle and MmuPV1-infected tumor-free ear tissues.
Sample	Gene symbol	No. of CJRs	NO. of integration sites
Tumor ear	Intergenic	4129	1670
Tumor ear	Wbp1l	76	3
Tumor ear	5430437J10Rik	51	2
Tumor ear	Arhgap26	45	1
Tumor ear	Lyrm9	39	1
Tumor ear	Fosl2	38	1
Tumor ear	Med6	34	1
Tumor ear	Klhl3	23	3
Tumor ear	Gsg1l	22	2
Tumor ear	Asic2	20	5
Tumor ear	Adra1b	19	1
Tumor ear	Atp9a	18	1
Tumor ear	Trabd2b	15	1
Tumor ear	Acsl5	14	1
Tumor ear	Fndc3b	14	1
Tumor ear	Galnt10	14	1
Tumor ear	Creb5	13	2
Tumor ear	Elfn1	13	1
Tumor ear	Gucy1a2	13	4
Tumor ear	Kcnh6	13	1
Tumor ear	Mcm3ap	13	1
Tumor ear	Nsd3	13	1
Tumor ear	Tanc1	13	1
Tumor ear	Usp32	13	2
Tumor ear	Zfp346	13	1
Tumor ear	Cep70	12	1
Tumor ear	Enc1	12	1
Tumor ear	Gm10125	12	1
Tumor ear	Myo10	12	1
Tumor ear	Nkain3	12	1
Tumor ear	Srrm4	12	4
Tumor ear	Adgrl3	11	2
Tumor ear	Gm6408	11	1
Tumor ear	Atrip	10	1
Tumor ear	Bpifa1	10	1
Tumor ear	Cox16	10	1
Tumor ear	Mctp1	10	1
Tumor ear	Nckap5	10	3
Tumor ear	Adamts20	9	1
Tumor ear	Ercc5	9	1
Tumor ear	Esrp1	9	1
Tumor ear	Med14	9	1
Tumor ear	Pop1	9	1
Tumor ear	Rcn3	9	2
Tumor ear	Rit2	9	1
Tumor ear	Rnf157	9	3
Tumor ear	Sgk2	9	2
Tumor ear	Slc38a4	9	1
Tumor ear	Tns1	9	2
Tumor ear	Ttll5	9	1
Tumor ear	Cobl	8	1
Tumor ear	Galntl6	8	1
Tumor ear	Gpc5	8	2
Tumor ear	Il1rapl1	8	2
Tumor ear	Kif13b	8	1
Tumor ear	Myh11	8	1
Tumor ear	Nae1	8	1
Tumor ear	Phkb	8	1
Tumor ear	Slc24a2	8	1
Tumor ear	Cep250	7	1
Tumor ear	Chst9	7	1
Tumor ear	Itga9	7	3
Tumor ear	Mir568	7	1
Tumor ear	Nkain2	7	4
Tumor ear	Oacyl	7	2
Tumor ear	Papss1	7	1
Tumor ear	Prkg2	7	1
Tumor ear	Spock1	7	3
Tumor ear	1700001K19Rik	6	1
Tumor ear	A530058N18Rik	6	1
Tumor ear	Ano2	6	1
Tumor ear	C1qtnf7	6	1
Tumor ear	Cln8	6	2
Tumor ear	Cntnap2	6	2
Tumor ear	Gm16863	6	1
Tumor ear	Hsd17b12	6	1
Tumor ear	Kcna4	6	2
Tumor ear	Pak7	6	2
Tumor ear	Ppp1r12b	6	1
Tumor ear	Sars	6	1
Tumor ear	Spryd7	6	1
Tumor ear	Sugct	6	2
Tumor ear	Tmem241	6	1
Tumor ear	Ush2a	6	4
Tumor ear	4930441H08Rik	5	1
Tumor ear	4933416M06Rik	5	1
Tumor ear	A830018L16Rik	5	1
Tumor ear	Acot9	5	2
Tumor ear	Adam10	5	2
Tumor ear	Add3	5	1
Tumor ear	Akr1c6	5	1
Tumor ear	Aldh3b1	5	2
Tumor ear	Atxn7l1	5	1
Tumor ear	Bsn	5	1
Tumor ear	Cad	5	1
Tumor ear	Car12	5	1
Tumor ear	Cd247	5	1
Tumor ear	Cox10	5	3
Tumor ear	Ctr9	5	1
Tumor ear	Dip2a	5	2
Tumor ear	E330009J07Rik	5	1
Tumor ear	Ern1	5	1
Tumor ear	Fer	5	2
Tumor ear	Fkbp15	5	1
Tumor ear	Gabbr2	5	1
Tumor ear	Kcnj6	5	2
Tumor ear	Kif26b	5	2
Tumor ear	Lrif1	5	1
Tumor ear	Lsamp	5	1
Tumor ear	Mdga2	5	2
Tumor ear	Nhs	5	2
Tumor ear	Nsg1	5	1
Tumor ear	Olfml3	5	1
Tumor ear	Osbpl9	5	1
Tumor ear	Parm1	5	1
Tumor ear	Pclo	5	2
Tumor ear	Rfc3	5	1
Tumor ear	Scaf8	5	1
Tumor ear	Spef2	5	2
Tumor ear	Thrb	5	1
Tumor ear	Tnr	5	1
Tumor ear	Tubgcp3	5	1
Tumor ear	Unc13c	5	1
Tumor ear	Vti1a	5	2
Tumor ear	Xxylt1	5	2
Tumor ear	2610206C17Rik	4	1
Tumor ear	4933430M04Rik	4	1
Tumor ear	Alox12e	4	1
Tumor ear	Angptl3	4	1
Tumor ear	Ankrd11	4	1
Tumor ear	Arhgef12	4	1
Tumor ear	Asap1	4	3
Tumor ear	Atxn1	4	1
Tumor ear	Car7	4	1
Tumor ear	Cdh13	4	2
Tumor ear	Cntnap5a	4	2
Tumor ear	Col4a6	4	2
Tumor ear	Cpne3	4	1
Tumor ear	Csf2rb	4	1
Tumor ear	Cyp2c39	4	1
Tumor ear	D430041D05Rik	4	1
Tumor ear	Dgki	4	2
Tumor ear	Disp1	4	2
Tumor ear	Dlgap1	4	3
Tumor ear	Dmd	4	3
Tumor ear	Dock3	4	1
Tumor ear	Dpysl5	4	3
Tumor ear	Fbf1	4	2
Tumor ear	Fbxl2	4	2
Tumor ear	Fgd6	4	1
Tumor ear	Frmpd4	4	3
Tumor ear	Gm364	4	1
Tumor ear	Gphn	4	1
Tumor ear	Grm1	4	1
Tumor ear	Itgam	4	1
Tumor ear	Jakmip1	4	2
Tumor ear	Kcnn2	4	1
Tumor ear	Kcns3	4	1
Tumor ear	Kdm5b	4	1
Tumor ear	Lingo2	4	2
Tumor ear	LOC102631757	4	1
Tumor ear	Mgmt	4	3
Tumor ear	Mm2pr	4	1
Tumor ear	Mosmo	4	2
Tumor ear	Mrtfa	4	1
Tumor ear	Mrtfb	4	1
Tumor ear	Myo16	4	3
Tumor ear	Pcdh11x	4	1
Tumor ear	Pcdh15	4	1
Tumor ear	Prodh2	4	1
Tumor ear	Rgs6	4	2
Tumor ear	Rptor	4	2
Tumor ear	Scamp5	4	1
Tumor ear	Sdk2	4	2
Tumor ear	Sh3gl1	4	2
Tumor ear	Slc14a2	4	2
Tumor ear	St6galnac5	4	1
Tumor ear	Susd5	4	1
Tumor ear	Syt12	4	1
Tumor ear	Taf2	4	1
Tumor ear	Tnik	4	1
Tumor ear	Tnni3k	4	1
Tumor ear	Trak1	4	3
Tumor ear	Trip13	4	1
Tumor ear	Trpc5	4	1
Tumor ear	Trps1	4	2
Tumor ear	Txndc16	4	1
Tumor ear	Usp47	4	1
Tumor ear	Vstm4	4	1
Tumor ear	Wwox	4	1
Tumor ear	Zmat3	4	1
Tumor ear	0610012G03Rik	3	1
Tumor ear	2210408I21Rik	3	1
Tumor ear	4930542C21Rik	3	1
Tumor ear	4930592A05Rik	3	1
Tumor ear	Abcb1b	3	1
Tumor ear	Agfg2	3	1
Tumor ear	Agps	3	2
Tumor ear	Akap13	3	1
Tumor ear	Alcam	3	1
Tumor ear	Apob	3	1
Tumor ear	Arhgap31	3	1
Tumor ear	Arhgef10l	3	1
Tumor ear	Arhgef7	3	1
Tumor ear	Arid2	3	1
Tumor ear	Armc1	3	1
Tumor ear	Asph	3	1
Tumor ear	Asxl3	3	1
Tumor ear	Atxn7l1os2	3	2
Tumor ear	Btbd9	3	2
Tumor ear	Capn13	3	3
Tumor ear	Carmil1	3	1
Tumor ear	Cbs	3	1
Tumor ear	Ccdc13	3	2
Tumor ear	Ccdc18	3	1
Tumor ear	Cdkal1	3	1
Tumor ear	Clasp1	3	1
Tumor ear	Clasrp	3	2
Tumor ear	Clca4c-ps	3	2
Tumor ear	Col27a1	3	2
Tumor ear	Cped1	3	2
Tumor ear	Cspg4	3	2
Tumor ear	Cx3cr1	3	1
Tumor ear	Dag1	3	1
Tumor ear	Dmbt1	3	1
Tumor ear	Dst	3	1
Tumor ear	Emilin1	3	1
Tumor ear	Entpd7	3	1
Tumor ear	Esrrg	3	1
Tumor ear	Etv6	3	2
Tumor ear	Ezr	3	1
Tumor ear	Fam155a	3	1
Tumor ear	Faxc	3	1
Tumor ear	Foxp2	3	2
Tumor ear	Galnt12	3	2
Tumor ear	Galnt14	3	1
Tumor ear	Gata5	3	2
Tumor ear	Gfod1	3	3
Tumor ear	Ghr	3	2
Tumor ear	Gm30551	3	1
Tumor ear	Gna14	3	1
Tumor ear	Grik4	3	1
Tumor ear	Hcn4	3	1
Tumor ear	Hs3st4	3	2
Tumor ear	Hs3st5	3	2
Tumor ear	Il1rapl2	3	1
Tumor ear	Ipo7	3	2
Tumor ear	Iqgap1	3	1
Tumor ear	Jade3	3	1
Tumor ear	Kcnj5	3	3
Tumor ear	Kmt5b	3	1
Tumor ear	Kng2	3	2
Tumor ear	Lipo2	3	1
Tumor ear	Lpar3	3	1
Tumor ear	Lrmda	3	1
Tumor ear	Magi2	3	1
Tumor ear	Man2a1	3	2
Tumor ear	Meis2	3	1
Tumor ear	Mgat5	3	1
Tumor ear	Mir297c	3	1
Tumor ear	Morrbid	3	1
Tumor ear	Mroh3	3	1
Tumor ear	Myo5b	3	2
Tumor ear	Nkx2-2os	3	1
Tumor ear	Nr2e3	3	2
Tumor ear	P3h1	3	1
Tumor ear	Pald1	3	2
Tumor ear	Pcca	3	1
Tumor ear	Pgap1	3	1
Tumor ear	Phactr4	3	1
Tumor ear	Pid1	3	2
Tumor ear	Pira1	3	1
Tumor ear	Pkhd1	3	2
Tumor ear	Plekha5	3	2
Tumor ear	Postn	3	1
Tumor ear	Prep	3	2
Tumor ear	Ptprm	3	2
Tumor ear	Rabep2	3	1
Tumor ear	Ralgapa1	3	2
Tumor ear	Rasgrf2	3	2
Tumor ear	Rcbtb2	3	1
Tumor ear	Reck	3	1
Tumor ear	Rgs7	3	1
Tumor ear	Saraf	3	1
Tumor ear	Shisa9	3	1
Tumor ear	Sik3	3	1
Tumor ear	Slc13a4	3	2
Tumor ear	Slc6a6	3	1
Tumor ear	Slit2	3	1
Tumor ear	Smyd3	3	1
Tumor ear	Srgap2	3	1
Tumor ear	St14	3	1
Tumor ear	St8sia5	3	1
Tumor ear	Syne2	3	1
Tumor ear	Syt1	3	1
Tumor ear	Tbc1d22a	3	1
Tumor ear	Tctn3	3	1
Tumor ear	Them7	3	2
Tumor ear	Tiam1	3	1
Tumor ear	Tomm40	3	1
Tumor ear	Trpm6	3	2
Tumor ear	Tulp4	3	1
Tumor ear	Usp29	3	1
Tumor ear	Vmn2r93	3	1
Tumor ear	Vps13b	3	2
Tumor ear	Wasf3	3	1
Tumor ear	Wls	3	2
Tumor ear	Zfp516	3	1
Tumor ear	1700016L04Rik	2	1
Tumor ear	1700123O12Rik	2	1
Tumor ear	A330008L17Rik	2	1
Tumor ear	A530065N20Rik	2	1
Tumor ear	Abhd17a	2	1
Tumor ear	Abi1	2	1
Tumor ear	Acer2	2	1
Tumor ear	Acsf3	2	1
Tumor ear	Acta1	2	1
Tumor ear	Actn1	2	1
Tumor ear	Adamts2	2	2
Tumor ear	Adcy5	2	2
Tumor ear	Adgrg5	2	1
Tumor ear	Agap3	2	1
Tumor ear	Anks1b	2	2
Tumor ear	Arhgap24	2	2
Tumor ear	Arhgap6	2	1
Tumor ear	Arhgef38	2	1
Tumor ear	Arih1	2	1
Tumor ear	Armc5	2	1
Tumor ear	Arsb	2	2
Tumor ear	Asb18	2	1
Tumor ear	Ascc3	2	1
Tumor ear	Astn2	2	1
Tumor ear	Atg7	2	1
Tumor ear	Aven	2	2
Tumor ear	Baz2b	2	1
Tumor ear	Bpifb5	2	1
Tumor ear	Cacnb2	2	1
Tumor ear	Cadps2	2	1
Tumor ear	Caln1	2	1
Tumor ear	Camta1	2	2
Tumor ear	Castor2	2	1
Tumor ear	Ccdc146	2	1
Tumor ear	Ccser1	2	1
Tumor ear	Cdh12	2	1
Tumor ear	Cdx1	2	2
Tumor ear	Cep41	2	1
Tumor ear	Cfap77	2	1
Tumor ear	Chd3	2	1
Tumor ear	Chrm3	2	2
Tumor ear	Chst11	2	1
Tumor ear	Clcn5	2	2
Tumor ear	Cldn10	2	1
Tumor ear	Clec16a	2	2
Tumor ear	Clock	2	1
Tumor ear	Cnih3	2	2
Tumor ear	Cntn5	2	1
Tumor ear	Col4a1	2	2
Tumor ear	Crb1	2	1
Tumor ear	Csmd3	2	1
Tumor ear	Cstf2t	2	1
Tumor ear	Cwc22	2	1
Tumor ear	Cyb5r3	2	1
Tumor ear	Cyp4v3	2	1
Tumor ear	D430042O09Rik	2	2
Tumor ear	Dcc	2	1
Tumor ear	Dctn4	2	1
Tumor ear	Dlc1	2	1
Tumor ear	Dnaaf4	2	1
Tumor ear	Dnah1	2	1
Tumor ear	Dnaic1	2	1
Tumor ear	Dpyd	2	2
Tumor ear	Dym	2	2
Tumor ear	Ehmt1	2	2
Tumor ear	Eif4e3	2	1
Tumor ear	Eif5a2	2	1
Tumor ear	Elmo3	2	1
Tumor ear	Esr1	2	1
Tumor ear	Exoc2	2	1
Tumor ear	Fam107b	2	1
Tumor ear	Fam110b	2	1
Tumor ear	Fam162a	2	1
Tumor ear	Fam207a	2	1
Tumor ear	Fbxw26	2	1
Tumor ear	Fcho2	2	1
Tumor ear	Fgd3	2	2
Tumor ear	Fig4	2	1
Tumor ear	Foxn3	2	1
Tumor ear	Fryl	2	1
Tumor ear	Fstl4	2	1
Tumor ear	Gabpb1	2	1
Tumor ear	Galnt18	2	2
Tumor ear	Gkn1	2	1
Tumor ear	Glud1	2	1
Tumor ear	Gm10823	2	1
Tumor ear	Gm20752	2	2
Tumor ear	Gm5544	2	1
Tumor ear	Gm595	2	1
Tumor ear	Gpc3	2	1
Tumor ear	Gpc6	2	1
Tumor ear	Gpr156	2	1
Tumor ear	Gria1	2	1
Tumor ear	Grk2	2	1
Tumor ear	Grm8	2	1
Tumor ear	H2-M5	2	1
Tumor ear	Heatr5b	2	1
Tumor ear	Hid1	2	1
Tumor ear	Hivep3	2	2
Tumor ear	Hnrnpl	2	1
Tumor ear	Htr1f	2	1
Tumor ear	Igf1r	2	1
Tumor ear	Ikzf3	2	1
Tumor ear	Il22ra1	2	1
Tumor ear	Insyn1	2	1
Tumor ear	Iqch	2	1
Tumor ear	Itga10	2	1
Tumor ear	Itprip	2	1
Tumor ear	Katnb1	2	1
Tumor ear	Kcnh8	2	1
Tumor ear	Kif14	2	1
Tumor ear	Kif21b	2	1
Tumor ear	Klf13	2	2
Tumor ear	Kncn	2	1
Tumor ear	L3mbtl4	2	1
Tumor ear	Lats2	2	1
Tumor ear	Lifr	2	1
Tumor ear	Lpin3	2	1
Tumor ear	Lpp	2	2
Tumor ear	Lrch2	2	1
Tumor ear	Lrp1b	2	2
Tumor ear	Lrrc51	2	1
Tumor ear	Lsr	2	1
Tumor ear	Ly6a	2	1
Tumor ear	Map3k20	2	1
Tumor ear	Mapk8ip3	2	1
Tumor ear	Marf1	2	1
Tumor ear	Mcmdc2	2	2
Tumor ear	Meltf	2	1
Tumor ear	Mir487b	2	1
Tumor ear	Mir6380	2	1
Tumor ear	Mir6989	2	1
Tumor ear	Mir713	2	1
Tumor ear	Mir8115	2	1
Tumor ear	Mmp15	2	1
Tumor ear	Morc2a	2	1
Tumor ear	Myo1d	2	1
Tumor ear	Nav2	2	1
Tumor ear	Nfia	2	2
Tumor ear	Nol4	2	1
Tumor ear	Nptx2	2	1
Tumor ear	Nrg3	2	1
Tumor ear	Nrsn1	2	1
Tumor ear	Nrxn1	2	1
Tumor ear	Ntrk2	2	1
Tumor ear	Nup37	2	1
Tumor ear	Oga	2	1
Tumor ear	Ogfod3	2	1
Tumor ear	Ormdl3	2	1
Tumor ear	Otub2	2	1
Tumor ear	Palld	2	2
Tumor ear	Pamr1	2	1
Tumor ear	Pan3	2	1
Tumor ear	Pard3	2	2
Tumor ear	Pax4	2	1
Tumor ear	Pax5	2	1
Tumor ear	Pcnx2	2	1
Tumor ear	Pde10a	2	2
Tumor ear	Pde3a	2	1
Tumor ear	Pde4b	2	2
Tumor ear	Pde4d	2	1
Tumor ear	Pde8b	2	1
Tumor ear	Pdrg1	2	2
Tumor ear	Pds5a	2	1
Tumor ear	Pdzrn3	2	1
Tumor ear	Phf20l1	2	1
Tumor ear	Plcb4	2	1
Tumor ear	Plcg2	2	2
Tumor ear	Plcl1	2	2
Tumor ear	Pld1	2	1
Tumor ear	Plxnc1	2	1
Tumor ear	Pml	2	1
Tumor ear	Poglut1	2	2
Tumor ear	Prim2	2	1
Tumor ear	Prkx	2	1
Tumor ear	Prpf6	2	1
Tumor ear	Ptcd1	2	1
Tumor ear	Ptn	2	1
Tumor ear	Ptpn18	2	1
Tumor ear	Ptprg	2	1
Tumor ear	Ptprj	2	1
Tumor ear	Ptprn2	2	1
Tumor ear	Rab11fip2	2	1
Tumor ear	Rab30	2	1
Tumor ear	Rabgap1l	2	1
Tumor ear	Rapgef1	2	1
Tumor ear	Rasl11a	2	1
Tumor ear	Rassf3	2	1
Tumor ear	Rbms3	2	2
Tumor ear	Rgl1	2	1
Tumor ear	Rhbg	2	1
Tumor ear	Rheb	2	1
Tumor ear	Rhot1	2	1
Tumor ear	Ric1	2	1
Tumor ear	Ric3	2	1
Tumor ear	Rnf111	2	1
Tumor ear	Rnf168	2	1
Tumor ear	Robo1	2	1
Tumor ear	Rubie	2	1
Tumor ear	Runx1	2	2
Tumor ear	Ryr1	2	1
Tumor ear	Sap30bp	2	1
Tumor ear	Scp2	2	1
Tumor ear	Sdk1	2	1
Tumor ear	Setd1b	2	1
Tumor ear	Sgsm2	2	1
Tumor ear	Shank2	2	1
Tumor ear	Slc16a1	2	1
Tumor ear	Slc16a12	2	1
Tumor ear	Slc41a3	2	1
Tumor ear	Slc5a11	2	1
Tumor ear	Slc7a7	2	1
Tumor ear	Slc9b1	2	1
Tumor ear	Slfn14	2	1
Tumor ear	Slitrk2	2	1
Tumor ear	Sorcs1	2	1
Tumor ear	Sorcs3	2	1
Tumor ear	Spata20	2	2
Tumor ear	Speg	2	1
Tumor ear	Sphkap	2	1
Tumor ear	Spock3	2	1
Tumor ear	Sptan1	2	1
Tumor ear	Srd5a3	2	1
Tumor ear	Stpg2	2	1
Tumor ear	Suclg2	2	1
Tumor ear	Tab2	2	1
Tumor ear	Tacc2	2	1
Tumor ear	Tafa4	2	1
Tumor ear	Tbc1d31	2	1
Tumor ear	Tbc1d5	2	2
Tumor ear	Tc2n	2	1
Tumor ear	Tenm1	2	1
Tumor ear	Tg	2	1
Tumor ear	Tgds	2	1
Tumor ear	Tgfa	2	1
Tumor ear	Tmc5	2	1
Tumor ear	Tmc6	2	1
Tumor ear	Tmem29	2	1
Tumor ear	Tmprss2	2	1
Tumor ear	Tmprss9	2	1
Tumor ear	Togaram2	2	1
Tumor ear	Trpv5	2	1
Tumor ear	Ttn	2	2
Tumor ear	Txk	2	1
Tumor ear	Uba2	2	1
Tumor ear	Ubap1	2	1
Tumor ear	Ube2cbp	2	1
Tumor ear	Ugt2b36	2	1
Tumor ear	Usp50	2	1
Tumor ear	Uvssa	2	1
Tumor ear	Vamp2	2	1
Tumor ear	Vgll4	2	1
Tumor ear	Vipr2	2	1
Tumor ear	Vmn1r192	2	1
Tumor ear	Vrk2	2	1
Tumor ear	Xkr4	2	1
Tumor ear	Ywhag	2	2
Tumor ear	Zc3h4	2	1
Tumor ear	Zeb1	2	1
Tumor ear	Zfp148	2	1
Tumor ear	Zfp444	2	1
Tumor ear	Zfpm1	2	1

## Sheet: Tumor muzzle
S6 Table. Genes with MmuPV1 integration sites identified by targeted DNA-seq in MmuPV1-induced tumors of ear and muzzle and MmuPV1-infected tumor-free ear tissues.
Sample	Gene symbol	No. of CJRs	NO. of integration sites
Tumor muzzle	Intergenic	2473	442
Tumor muzzle	Kat6b	98	1
Tumor muzzle	Hs6st3	44	1
Tumor muzzle	Tmem132d	42	1
Tumor muzzle	Cenpp	40	1
Tumor muzzle	Grip1	35	1
Tumor muzzle	Pakap	34	1
Tumor muzzle	Rbbp5	34	1
Tumor muzzle	Ranbp10	34	1
Tumor muzzle	Npas3	33	2
Tumor muzzle	Mrps28	33	1
Tumor muzzle	Tlnrd1	30	1
Tumor muzzle	Egflam	29	1
Tumor muzzle	Phactr1	29	1
Tumor muzzle	Vit	25	1
Tumor muzzle	1700093K21Rik	21	1
Tumor muzzle	Olfm3	20	1
Tumor muzzle	Hnrnph3	19	1
Tumor muzzle	Camta1	18	2
Tumor muzzle	Srrm4	17	3
Tumor muzzle	Dpysl5	17	1
Tumor muzzle	Cep250	16	1
Tumor muzzle	Dlgap1	16	1
Tumor muzzle	Itsn1	16	1
Tumor muzzle	Plekha5	15	1
Tumor muzzle	1600002D24Rik	15	1
Tumor muzzle	Megf11	15	1
Tumor muzzle	Pard3b	14	1
Tumor muzzle	Taok1	14	1
Tumor muzzle	Grid1	14	2
Tumor muzzle	Eda	14	1
Tumor muzzle	Prkd1	13	1
Tumor muzzle	Stox1	13	1
Tumor muzzle	Cdh8	13	1
Tumor muzzle	Alk	12	1
Tumor muzzle	Mocos	12	1
Tumor muzzle	Ago2	12	1
Tumor muzzle	Per1	12	1
Tumor muzzle	Bpifa1	11	1
Tumor muzzle	Cntn5	11	2
Tumor muzzle	Tafa5	11	1
Tumor muzzle	Mad1l1	11	1
Tumor muzzle	Sesn2	11	1
Tumor muzzle	Ly75	11	1
Tumor muzzle	Alox5ap	11	1
Tumor muzzle	Tenm1	10	1
Tumor muzzle	Dcc	10	1
Tumor muzzle	Slc7a14	10	1
Tumor muzzle	Prr16	10	1
Tumor muzzle	Acbd5	10	1
Tumor muzzle	Rnf145	10	1
Tumor muzzle	Dgki	9	1
Tumor muzzle	Cdkal1	9	1
Tumor muzzle	Dmd	9	2
Tumor muzzle	Slc41a3	9	1
Tumor muzzle	Gpr158	9	1
Tumor muzzle	Grm7	9	1
Tumor muzzle	Il2ra	9	1
Tumor muzzle	Pla2g4e	9	1
Tumor muzzle	Cfap54	9	1
Tumor muzzle	Rfx2	9	1
Tumor muzzle	Gucy1a2	8	1
Tumor muzzle	Cntnap5a	8	1
Tumor muzzle	Csf2rb	8	1
Tumor muzzle	Gm6902	8	1
Tumor muzzle	Tenm2	8	1
Tumor muzzle	App	8	2
Tumor muzzle	Sacs	8	1
Tumor muzzle	Cpa5	8	1
Tumor muzzle	Tle3	8	1
Tumor muzzle	Scyl1	8	1
Tumor muzzle	Btbd3	8	1
Tumor muzzle	Rab25	8	1
Tumor muzzle	2210406O10Rik	8	1
Tumor muzzle	Arhgap26	7	1
Tumor muzzle	Cln8	7	1
Tumor muzzle	Osbpl9	7	1
Tumor muzzle	Trpc5	7	1
Tumor muzzle	Magi2	7	1
Tumor muzzle	Rbfox3	7	1
Tumor muzzle	Dao	7	2
Tumor muzzle	Themis	7	1
Tumor muzzle	Zfp541	7	1
Tumor muzzle	Arnt2	7	1
Tumor muzzle	St8sia1	7	1
Tumor muzzle	Entpd3	7	1
Tumor muzzle	Plekhh1	7	1
Tumor muzzle	Rims4	7	1
Tumor muzzle	Setd6	7	1
Tumor muzzle	Lgr5	7	1
Tumor muzzle	Dusp1	7	1
Tumor muzzle	Mcc	7	1
Tumor muzzle	Prxl2b	7	1
Tumor muzzle	Stum	7	1
Tumor muzzle	Camkmt	6	1
Tumor muzzle	Tnni3k	6	1
Tumor muzzle	Aff3	6	1
Tumor muzzle	Ntm	6	1
Tumor muzzle	Dnah6	6	1
Tumor muzzle	Scube2	6	1
Tumor muzzle	Sptb	6	1
Tumor muzzle	Ttc41	6	1
Tumor muzzle	Top2b	6	1
Tumor muzzle	Tmem114	6	2
Tumor muzzle	Col5a1	6	1
Tumor muzzle	Mroh1	6	1
Tumor muzzle	Ccn5	6	1
Tumor muzzle	Vps35l	6	1
Tumor muzzle	Fam122b	6	1
Tumor muzzle	Ryk	6	1
Tumor muzzle	Gm10069	6	1
Tumor muzzle	Skap1	6	1
Tumor muzzle	Rgs20	6	1
Tumor muzzle	Psmc5	6	1
Tumor muzzle	Maneal	6	1
Tumor muzzle	Wasf2	6	1
Tumor muzzle	Klhl3	5	1
Tumor muzzle	Nsd3	5	1
Tumor muzzle	Adgrl3	5	1
Tumor muzzle	Wdfy4	5	1
Tumor muzzle	Tln2	5	1
Tumor muzzle	Vps13b	5	2
Tumor muzzle	Ptgis	5	1
Tumor muzzle	Sdhaf3	5	1
Tumor muzzle	Kcnmb2	5	1
Tumor muzzle	Hmg20a	5	1
Tumor muzzle	Pde7a	5	1
Tumor muzzle	Ano10	5	2
Tumor muzzle	Tyrp1	5	1
Tumor muzzle	Iqcm	5	1
Tumor muzzle	Birc6	5	1
Tumor muzzle	Usp31	5	1
Tumor muzzle	Gm2560	5	1
Tumor muzzle	Map4k4	5	1
Tumor muzzle	Tcerg1l	5	1
Tumor muzzle	Kpnb1	5	1
Tumor muzzle	Shprh	5	1
Tumor muzzle	Wdpcp	5	1
Tumor muzzle	Hydin	5	1
Tumor muzzle	Itga7	5	1
Tumor muzzle	Ccdc6	5	1
Tumor muzzle	Wipf1	5	1
Tumor muzzle	Acsl6	5	1
Tumor muzzle	Nadk	5	1
Tumor muzzle	Evpl	5	1
Tumor muzzle	Plekhm1	5	1
Tumor muzzle	Adam22	5	1
Tumor muzzle	Gtpbp10	5	1
Tumor muzzle	Noc3l	5	1
Tumor muzzle	Mpp7	5	1
Tumor muzzle	Bud13	5	1
Tumor muzzle	H2afy	4	1
Tumor muzzle	Dlgap2	4	1
Tumor muzzle	Ywhag	4	1
Tumor muzzle	Wnt7a	4	1
Tumor muzzle	Lingo2	4	1
Tumor muzzle	Edil3	4	1
Tumor muzzle	Syn3	4	1
Tumor muzzle	Dock1	4	1
Tumor muzzle	Cdh12	4	1
Tumor muzzle	Rcan2	4	1
Tumor muzzle	Tspan9	4	1
Tumor muzzle	Acacb	4	1
Tumor muzzle	Colec12	4	1
Tumor muzzle	Lamb3	4	1
Tumor muzzle	Rexo1	4	1
Tumor muzzle	Col11a1	4	1
Tumor muzzle	St6galnac3	4	1
Tumor muzzle	Thsd7b	4	1
Tumor muzzle	Pkn3	4	1
Tumor muzzle	Rph3a	4	1
Tumor muzzle	Cux2	4	1
Tumor muzzle	Amph	4	1
Tumor muzzle	Nlrp1b	4	1
Tumor muzzle	Mir6904	4	1
Tumor muzzle	Supt3	4	1
Tumor muzzle	Wnk1	4	2
Tumor muzzle	Efs	4	1
Tumor muzzle	4930412B13Rik	4	1
Tumor muzzle	Zfp658	4	1
Tumor muzzle	Vps36	4	1
Tumor muzzle	5430437J10Rik	3	1
Tumor muzzle	Nckap5	3	1
Tumor muzzle	Lrif1	3	1
Tumor muzzle	Stpg2	3	1
Tumor muzzle	Cmip	3	1
Tumor muzzle	Rasgrf2	3	1
Tumor muzzle	Sdk2	3	1
Tumor muzzle	Pik3r5	3	1
Tumor muzzle	Dnah1	3	1
Tumor muzzle	Uggt1	3	1
Tumor muzzle	Il1r1	3	1
Tumor muzzle	Ptprd	3	1
Tumor muzzle	Raver2	3	1
Tumor muzzle	Nf1	3	1
Tumor muzzle	Tcf19	3	1
Tumor muzzle	Dmxl2	3	1
Tumor muzzle	Rgs12	3	1
Tumor muzzle	Grin2a	3	1
Tumor muzzle	Rnf220	3	1
Tumor muzzle	Large1	3	1
Tumor muzzle	Zfp236	3	1
Tumor muzzle	Ndst3	3	1
Tumor muzzle	Gnb1l	3	1
Tumor muzzle	Nell1	3	1
Tumor muzzle	Epha6	3	1
Tumor muzzle	Ppm1l	3	1
Tumor muzzle	C9orf72	3	1
Tumor muzzle	Nufip1	3	1
Tumor muzzle	Adsl	3	1
Tumor muzzle	Sema5a	3	1
Tumor muzzle	Lmx1a	3	1
Tumor muzzle	Kif9	3	1
Tumor muzzle	Sh3gl3	3	1
Tumor muzzle	8030442B05Rik	3	1
Tumor muzzle	Scrib	3	1
Tumor muzzle	Med25	3	1
Tumor muzzle	Lfng	3	1
Tumor muzzle	Igf2bp3	3	1
Tumor muzzle	Cbx6	3	1
Tumor muzzle	Vps8	3	1
Tumor muzzle	Rmdn2	3	1
Tumor muzzle	Mybpc2	3	1
Tumor muzzle	Arhgap10	3	1
Tumor muzzle	Pbx4	3	1
Tumor muzzle	Echdc3	3	1
Tumor muzzle	Map2k1	3	1
Tumor muzzle	Ap1b1	3	1
Tumor muzzle	Gm5091	3	1
Tumor muzzle	Usf1	3	1
Tumor muzzle	Morc1	3	1
Tumor muzzle	C230079O03Rik	3	1
Tumor muzzle	Gsg1l	2	1
Tumor muzzle	Sgk2	2	1
Tumor muzzle	Gpc5	2	1
Tumor muzzle	Vti1a	2	1
Tumor muzzle	Agps	2	1
Tumor muzzle	Cadps2	2	1
Tumor muzzle	Pou2f3	2	1
Tumor muzzle	D430042O09Rik	2	1
Tumor muzzle	Rrp15	2	1
Tumor muzzle	Gpc6	2	1
Tumor muzzle	Hrh1	2	1
Tumor muzzle	Pdzrn3	2	1
Tumor muzzle	Slc9b1	2	1
Tumor muzzle	Pkp4	2	1
Tumor muzzle	Fbln2	2	1
Tumor muzzle	Slc25a21	2	1
Tumor muzzle	Tdp1	2	1
Tumor muzzle	Mxi1	2	1
Tumor muzzle	Sergef	2	1
Tumor muzzle	Rab7	2	1
Tumor muzzle	Cacna1c	2	1
Tumor muzzle	Zfp423	2	1
Tumor muzzle	Negr1	2	1
Tumor muzzle	Stxbp5l	2	1
Tumor muzzle	Pkp1	2	1
Tumor muzzle	Tshz3	2	1
Tumor muzzle	Pak3	2	1
Tumor muzzle	Paqr5	2	1
Tumor muzzle	Astl	2	1
Tumor muzzle	Igsf3	2	1
Tumor muzzle	Cep104	2	1
Tumor muzzle	Dcp1a	2	1
Tumor muzzle	Proser2	2	1
Tumor muzzle	Greb1l	2	1
Tumor muzzle	Slc52a3	2	1
Tumor muzzle	Sh2b1	2	1
Tumor muzzle	Zhx2	2	1
Tumor muzzle	Zscan2	2	1
Tumor muzzle	Lrpprc	2	1
Tumor muzzle	Chadl	2	1
Tumor muzzle	Igsf9b	2	1
Tumor muzzle	Slx4	2	1
Tumor muzzle	Kcnab1	2	1
Tumor muzzle	4930556L07Rik	2	1
Tumor muzzle	Frmpd3	2	1
Tumor muzzle	Atf1	2	1
Tumor muzzle	Immp2l	2	1
Tumor muzzle	Pfkfb4	2	1
Tumor muzzle	Ceacam15	2	1
Tumor muzzle	Fndc7	2	1
Tumor muzzle	Leng9	2	1

## Sheet: Tumor-free ear
S6 Table. Genes with MmuPV1 integration sites identified by targeted DNA-seq in MmuPV1-induced tumors of ear and muzzle and MmuPV1-infected tumor-free ear tissues.
Sample	Gene symbol	No. of CJRs	NO. of integration sites
Tumor-free ear	Intergenic	1571	457
Tumor-free ear	Myo10	63	1
Tumor-free ear	5430437J10Rik	53	1
Tumor-free ear	Zc3h13	41	1
Tumor-free ear	Smad3	37	1
Tumor-free ear	Hecw2	24	1
Tumor-free ear	Cbx2	20	1
Tumor-free ear	Ktn1	19	1
Tumor-free ear	Grid2	18	2
Tumor-free ear	Pi4ka	17	1
Tumor-free ear	Slco5a1	16	1
Tumor-free ear	Srrm4	15	3
Tumor-free ear	Pank3	14	1
Tumor-free ear	Carmil1	13	1
Tumor-free ear	Mapk4	13	1
Tumor-free ear	Rps6ka3	13	1
Tumor-free ear	Ophn1	13	1
Tumor-free ear	Trip13	12	1
Tumor-free ear	C030018K13Rik	12	1
Tumor-free ear	Wdfy4	11	1
Tumor-free ear	Reep1	11	1
Tumor-free ear	Slc22a22	10	1
Tumor-free ear	Arhgap26	9	1
Tumor-free ear	Dscam	9	1
Tumor-free ear	Nrxn3	8	2
Tumor-free ear	Ccdc181	8	1
Tumor-free ear	Kcnab2	8	1
Tumor-free ear	Syce2	8	1
Tumor-free ear	D930032P07Rik	7	1
Tumor-free ear	Lair1	7	3
Tumor-free ear	Nap1l4	7	2
Tumor-free ear	Pcbp3	7	1
Tumor-free ear	Dock8	7	1
Tumor-free ear	Dnajc1	7	1
Tumor-free ear	4930509J09Rik	7	1
Tumor-free ear	Gucy1a2	6	2
Tumor-free ear	Abcc6	6	1
Tumor-free ear	Kcnj5	6	1
Tumor-free ear	Gm30551	6	1
Tumor-free ear	Kcnh1	6	1
Tumor-free ear	Garnl3	6	1
Tumor-free ear	Agap1	6	2
Tumor-free ear	Slfn4	6	1
Tumor-free ear	Txnrd3	6	1
Tumor-free ear	Glra2	6	1
Tumor-free ear	Atpaf1	6	1
Tumor-free ear	Slc10a7	6	2
Tumor-free ear	Abca8a	6	1
Tumor-free ear	Frem2	6	1
Tumor-free ear	Thsd4	5	2
Tumor-free ear	Nptx2	5	1
Tumor-free ear	Capn13	5	1
Tumor-free ear	Hs3st4	5	2
Tumor-free ear	Macrod2	5	1
Tumor-free ear	6030498E09Rik	5	1
Tumor-free ear	Ssbp3	5	1
Tumor-free ear	Lama2	5	1
Tumor-free ear	Clptm1l	5	1
Tumor-free ear	Dnah8	5	1
Tumor-free ear	Btbd2	5	1
Tumor-free ear	Rims2	5	2
Tumor-free ear	1700101I11Rik	5	1
Tumor-free ear	Cyp2j5	5	1
Tumor-free ear	Mtcl1	4	1
Tumor-free ear	Trpm6	4	1
Tumor-free ear	St8sia5	4	2
Tumor-free ear	Wwox	4	1
Tumor-free ear	Apbb2	4	1
Tumor-free ear	Morc2a	4	1
Tumor-free ear	Chst11	4	1
Tumor-free ear	Mapk8ip3	4	1
Tumor-free ear	Sppl3	4	1
Tumor-free ear	Rgs3	4	1
Tumor-free ear	Psmd9	4	1
Tumor-free ear	Gm38667	4	1
Tumor-free ear	Cntnap5b	4	1
Tumor-free ear	Lrrtm3	4	1
Tumor-free ear	Zfp704	4	1
Tumor-free ear	Snd1	4	1
Tumor-free ear	Itgb6	4	1
Tumor-free ear	Ube4b	4	1
Tumor-free ear	Etv5	4	1
Tumor-free ear	Il17ra	4	1
Tumor-free ear	Arhgap22	4	1
Tumor-free ear	Nup88	4	1
Tumor-free ear	Ccdc25	4	1
Tumor-free ear	Vav3	4	1
Tumor-free ear	Kdelr2	4	1
Tumor-free ear	St8sia3os	4	1
Tumor-free ear	Spag9	4	1
Tumor-free ear	Smpx	4	1
Tumor-free ear	Alcam	3	1
Tumor-free ear	Dlgap2	3	1
Tumor-free ear	Stpg2	3	1
Tumor-free ear	Prkce	3	1
Tumor-free ear	Lims1	3	1
Tumor-free ear	Tln2	3	1
Tumor-free ear	Fbf1	3	1
Tumor-free ear	Clasp1	3	1
Tumor-free ear	Ptgs1	3	1
Tumor-free ear	Vipr2	3	1
Tumor-free ear	Ptprn2	3	1
Tumor-free ear	Tbc1d31	3	1
Tumor-free ear	Aoah	3	1
Tumor-free ear	4930440I19Rik	3	1
Tumor-free ear	Atg10	3	1
Tumor-free ear	Laptm5	3	1
Tumor-free ear	Adgrv1	3	1
Tumor-free ear	Krt73	3	2
Tumor-free ear	Gnao1	3	1
Tumor-free ear	Dis3l2	3	1
Tumor-free ear	Cacna2d3	3	1
Tumor-free ear	Myo9b	3	1
Tumor-free ear	Lmo1	3	1
Tumor-free ear	Zfp808	3	1
Tumor-free ear	Gm4736	3	1
Tumor-free ear	Gpatch2	3	1
Tumor-free ear	Dnah10	3	1
Tumor-free ear	Slco1a6	3	1
Tumor-free ear	Atp2b2	3	1
Tumor-free ear	Htra3	3	1
Tumor-free ear	Rttn	3	1
Tumor-free ear	Csmd2	3	1
Tumor-free ear	Henmt1	3	1
Tumor-free ear	Cd83	3	1
Tumor-free ear	Phlpp1	3	1
Tumor-free ear	Gm15348	3	1
Tumor-free ear	Chd2	3	1
Tumor-free ear	Fam167a	3	1
Tumor-free ear	Zwint	3	1
Tumor-free ear	Samd12	3	1
Tumor-free ear	Trrap	3	1
Tumor-free ear	Phex	3	1
Tumor-free ear	Cyp4x1os	3	1
Tumor-free ear	Pakap	2	1
Tumor-free ear	Cntnap5a	2	1
Tumor-free ear	Tenm1	2	1
Tumor-free ear	Mctp1	2	1
Tumor-free ear	Rnf157	2	1
Tumor-free ear	Chst9	2	1
Tumor-free ear	Oacyl	2	1
Tumor-free ear	Il1rapl2	2	1
Tumor-free ear	Rgs6	2	1
Tumor-free ear	Col4a6	2	1
Tumor-free ear	Ptprm	2	1
Tumor-free ear	Fat3	2	1
Tumor-free ear	Emilin1	2	1
Tumor-free ear	Frmd4a	2	1
Tumor-free ear	Slc6a6	2	1
Tumor-free ear	Hid1	2	1
Tumor-free ear	Dpyd	2	1
Tumor-free ear	Klf13	2	1
Tumor-free ear	Thsd7a	2	1
Tumor-free ear	Htr1f	2	1
Tumor-free ear	Slc5a11	2	1
Tumor-free ear	Gyg	2	1
Tumor-free ear	G630055G22Rik	2	1
Tumor-free ear	Igsf21	2	1
Tumor-free ear	Morc3	2	1
Tumor-free ear	Prkg1	2	1
Tumor-free ear	Pacs1	2	1
Tumor-free ear	Ccdc12	2	1
Tumor-free ear	Ubqln1	2	1
Tumor-free ear	C2cd5	2	1
Tumor-free ear	Cul9	2	1
Tumor-free ear	Ncoa1	2	1
Tumor-free ear	9430041J12Rik	2	1
Tumor-free ear	B930018H19Rik	2	2
Tumor-free ear	S100b	2	1
Tumor-free ear	Sbf2	2	1
Tumor-free ear	Erc2	2	2
Tumor-free ear	Etl4	2	1
Tumor-free ear	Zdbf2	2	1
Tumor-free ear	Arhgap28	2	1
Tumor-free ear	Bcap29	2	1
Tumor-free ear	Lrrc8a	2	1
Tumor-free ear	Barx2	2	1
Tumor-free ear	Cdh3	2	1
Tumor-free ear	Klf17	2	1
Tumor-free ear	S100pbp	2	1
Tumor-free ear	Selenow	2	1
Tumor-free ear	Mroh2b	2	1
Tumor-free ear	Utp6	2	1
Tumor-free ear	Gbp2b	2	1
Tumor-free ear	AI182371	2	1
Tumor-free ear	Parp8	2	1
Tumor-free ear	Gm10578	2	1
Tumor-free ear	Olfr772	2	1
Tumor-free ear	Gm973	2	1
Tumor-free ear	Tpk1	2	1
Tumor-free ear	Ift27	2	1
Tumor-free ear	Pde6c	2	1
Tumor-free ear	Samm50	2	1
Tumor-free ear	Acox1	2	1
Tumor-free ear	Mindy4	2	1
Tumor-free ear	Tbx3os2	2	1
Tumor-free ear	Ubac2	2	1
Tumor-free ear	Slc39a1	2	1
