# Supplementary material for: Mouse papillomavirus type 1 (MmuPV1) DNA is frequently integrated in benign tumors by microhomology-mediated end-joining
Source: PLoS Pathog. 2021 Aug 3;17(8):e1009812. doi: 10.1371/journal.ppat.1009812 (PMC8362953; doi:10.1371/journal.ppat.1009812)
Supplement: S7 Table — (XLSX) [file ppat.1009812.s010.xlsx]

## Sheet: S7 Table
S7 Table. Differentially expressed genes in three ear tumor samples (S1/S4/S7) and three tumor-free, MmuPV-1-infected ear samples (S10/S11/S12)
Ensemble ID	Gene symbol	S1_RPKM	S4_RPKM	S7_RPKM	S10_RPKM	S11_RPKM	S12_RPKM	t value	P.Value	Fold Change
ENSMUSG00000041536.13	Serpina3a	42.5782	0.0445441	40.8193	0.0491288	0.0113392	0.0304499	0.943183	0.378911	170.076
ENSMUSG00000058017.6	Serpinb3d	152.334	0.291636	85.3134	0.0301061	0.121096	0.265209	0.865002	0.417449	155.835
ENSMUSG00000064232.2	Gm5414	29.6658	29.3339	28.2204	0.0887598	0.703964	0.25128	12.4676	8.03723e-06	115.26
ENSMUSG00000042499.13	Hoxd11	6.79301	0.00869159	7.3247	0.00869159	0.00869159	0.00869159	1.11274	0.304808	88.9867
ENSMUSG00000095241.1	Gm5478	52.7625	51.3589	57.1571	0.447985	1.13589	0.4504	20.2453	3.56252e-07	88.0792
ENSMUSG00000042845.7	Wfdc12	78.2612	55.8136	92.1404	1.57153	0.879529	0.473269	10.8884	1.8895e-05	86.4644
ENSMUSG00000074156.6	Ces1h	1.15886	1.42644	0.711455	0.019577	0.0113028	0.0113028	9.61267	4.10994e-05	77.204
ENSMUSG00000080927.1	Gm11430	38.3129	0.168705	45.8445	0.168705	0.0974018	0.0974018	1.5073	0.178145	58.2187
ENSMUSG00000073601.2	Serpinb3c	64.4079	0.213761	20.6925	0.230232	0.172933	0.0459637	1.07427	0.3205	55.0309
ENSMUSG00000110916.1	RP23-68E4.2	6.05091	5.28405	3.93863	0.374909	0.0461489	0.0461489	7.34918	0.000210288	53.741
ENSMUSG00000095128.2	Gm5709	4.48731	0.0712706	3.88855	0.031424	0.0181427	0.0181427	2.03614	0.0837461	49.9853
ENSMUSG00000054215.2	Sprr2k	13.8283	11.0151	12.7399	0.231166	0.149911	0.450385	11.734	1.17985e-05	49.389
ENSMUSG00000020913.3	Krt24	10.5617	11.0056	25.433	17.6114	0.113518	0.0198208	2.93122	0.0235831	45.9353
ENSMUSG00000023041.6	Krt6b	1118.61	1279.63	937.119	11.0555	53.1963	25.7638	11.0262	1.74602e-05	44.4516
ENSMUSG00000072845.3	Tmprss11a	10.8606	7.10932	4.07739	0.323123	0.197119	0.0641791	6.06938	0.000641385	43.2122
ENSMUSG00000074183.3	Gsta1	9.06509	5.41765	6.28998	0.35875	0.059371	0.192037	7.68698	0.000160784	42.1913
ENSMUSG00000082476.1	Gm12242	2.93639	3.88713	1.80274	0.124087	0.0286398	0.0769087	7.07474	0.000263491	41.9137
ENSMUSG00000103765.1	Gm37857	23.9954	19.2775	24.3588	0.691026	0.790953	0.305908	13.5164	4.80772e-06	41.2241
ENSMUSG00000062461.7	Gm5453	11.3611	10.4425	6.41768	0.767259	0.0472845	0.329424	5.72316	0.000893863	39.6824
ENSMUSG00000044217.16	Aqp5	18.6798	30.5176	33.6883	1.94634	0.675786	0.298632	7.76269	0.000151598	37.5798
ENSMUSG00000058057.4	Mettl7a3	11.1296	0.126531	6.92817	0.311362	0.0226261	0.0350795	1.36375	0.217452	34.9644
ENSMUSG00000109905.1	Gm7380	3.76583	5.43944	3.07802	0.439328	0.0453566	0.07856	6.29184	0.000521968	34.1442
ENSMUSG00000027562.12	Car2	159.15	42.8299	183.755	1.86035	3.9352	4.81785	5.89694	0.000755357	32.5099
ENSMUSG00000068885.4	Lce3f	110.327	165.534	129.575	7.65	4.64973	2.70199	12.5325	7.77695e-06	29.4533
ENSMUSG00000085569.1	Gm12602	1.40284	0.228002	2.65882	0.032745	0.032745	0.032745	3.28522	0.014624	29.4114
ENSMUSG00000030155.7	Clec2e	2.36912	1.61266	3.94068	0.0363286	0.160936	0.107103	5.86454	0.000779229	28.8622
ENSMUSG00000057021.12	Vmn2r-ps159	0.868589	0.0479494	1.68651	0.0248303	0.0184821	0.00688251	2.12006	0.0742166	28.704
ENSMUSG00000065820.1	Gm26316	13.9656	12.9935	15.0194	1.41843	0.297166	0.297166	7.95003	0.000131327	28.2699
ENSMUSG00000103933.1	Gm36964	33.4024	27.9997	18.4405	1.2172	0.7437	0.927207	8.40734	9.35806e-05	27.2164
ENSMUSG00000057499.3	Gm6177	2.4721	1.17621	1.93214	0.0787289	0.0454542	0.0787289	7.84658	0.00014211	27.0871
ENSMUSG00000039775.7	Defb3	907.553	305.399	252.86	57.3593	20.5858	3.2931	4.40912	0.00362336	27.0722
ENSMUSG00000042265.13	Trem1	0.959671	1.64557	0.65544	0.140939	0.0573126	0.0070548	4.45205	0.00344827	27.0207
ENSMUSG00000046748.7	Tmem45a2	5.8485	0.135922	0.739258	0.0559858	0.0480119	0.0119364	1.7676	0.123171	26.424
ENSMUSG00000104665.1	Gm43366	1.55692	0.911524	1.58667	0.0907741	0.0789711	0.021378	6.73023	0.000353259	24.987
ENSMUSG00000083326.4	Rpl38-ps1	7.67867	5.83022	11.016	0.952218	0.354669	0.0983079	5.70641	0.00090866	24.727
ENSMUSG00000064281.7	Rpl19-ps1	2.12098	4.76156	5.02972	0.154951	0.249158	0.0960383	5.71885	0.000897644	24.2651
ENSMUSG00000097987.1	Gm17786	1.63199	1.76047	1.76047	0.0857353	0.0494993	0.0857353	9.72996	3.8123e-05	24.0659
ENSMUSG00000095202.2	Gm6100	6.11938	4.35454	3.00423	0.189215	0.0908411	0.327731	6.59198	0.000398681	24.0112
ENSMUSG00000000983.13	Wfdc18	39.0186	1.82109	25.046	0.140745	0.867405	1.05544	1.88195	0.104544	23.5599
ENSMUSG00000074433.4	Lce3e	82.4715	126.396	78.2207	5.46673	4.324	2.79021	11.4229	1.39783e-05	23.2893
ENSMUSG00000027925.2	Sprr2j-ps	13.9271	13.5199	8.41245	0.505848	1.00536	0.270777	7.74146	0.000154113	22.6404
ENSMUSG00000035861.6	Tmprss11b	15.5828	15.8318	11.3951	0.569187	1.62129	0.283204	8.70665	7.55966e-05	22.3196
ENSMUSG00000054325.5	Lce3a	46.451	60.7598	40.9349	0.917638	2.77892	3.94728	8.97808	6.26312e-05	22.12
ENSMUSG00000001656.3	Hoxc11	2.82219	0.0181143	2.38638	0.0377307	0.0181143	0.0181143	1.40474	0.205496	21.7788
ENSMUSG00000094733.1	Gm5416	40.0979	51.8552	19.1106	0.500859	4.52524	1.69326	4.72486	0.002533	21.3312
ENSMUSG00000050092.3	Sprr2b	752.669	47.1569	429.516	12.454	17.3204	7.5255	3.11729	0.018306	21.2955
ENSMUSG00000061259.11	Tmprss11d	8.74858	12.0231	3.67182	0.308586	0.662501	0.195614	4.80148	0.00232728	21.2643
ENSMUSG00000020469.8	Myl7	4.69715	1.87586	1.96431	0.346995	0.0962011	0.0620491	4.92368	0.00203662	20.1
ENSMUSG00000106258.1	Rpl7a-ps7	0.898014	1.3637	0.760246	0.0982652	0.0471765	0.0272374	6.79267	0.000334688	19.3852
ENSMUSG00000041984.2	Rptn	1597.8	1938.36	986.905	83.6936	110.364	47.2941	11.5566	1.29899e-05	19.158
ENSMUSG00000093885.2	Rpl35a-ps5	3.59908	3.89265	5.41709	0.275003	0.109937	0.396623	7.06319	0.000266043	18.6042
ENSMUSG00000085484.2	Gm13539	2.27364	1.59141	2.47135	0.451422	0.0936208	0.0358911	5.27804	0.00139936	18.592
ENSMUSG00000030041.9	M1ap	0.541814	1.16185	1.27219	0.122477	0.0431705	0.0256594	5.18784	0.00153716	18.5338
ENSMUSG00000038641.12	Akr1d1	6.55976	6.74299	3.50915	0.274627	0.203924	0.445088	7.33004	0.000213574	18.0872
ENSMUSG00000082646.1	Gm12732	3.87144	7.45733	2.07196	0.423632	0.117423	0.203383	4.91233	0.00206183	17.8713
ENSMUSG00000083878.3	Gm12034	3.00374	2.65222	3.03435	0.5131	0.0917518	0.0917518	6.2664	0.000534267	17.7649
ENSMUSG00000065922.1	n-R5-8s1	644.003	435.129	1493.35	44.7406	37.963	46.4573	6.24464	0.00054504	17.4744
ENSMUSG00000085183.1	Gm12603	1.57489	3.18015	2.22557	0.0481064	0.225635	0.193499	5.6183	0.000991195	17.2761
ENSMUSG00000110633.1	RP23-459B8.2	0.330136	0.184539	0.705677	0.106687	0.00935644	0.00935644	3.72592	0.00827168	16.8643
ENSMUSG00000051050.9	Spink14	2.44562	1.50586	4.24753	0.258792	0.134014	0.0997516	5.08297	0.00171688	16.6986
ENSMUSG00000071562.5	Stfa1	12.202	10.1921	13.8783	0.489777	2.79396	0.31597	5.98188	0.00069659	16.0958
ENSMUSG00000083664.1	Gm11433	7.4842	1.11801	11.2885	1.05704	0.0927026	0.248941	2.56035	0.0395585	15.9116
ENSMUSG00000111709.1	Gm3776	5.24011	3.44121	4.30561	0.437019	0.10926	0.419661	7.01202	0.0002777	15.6175
ENSMUSG00000021506.7	Pitx1	1.87228	2.41833	1.77472	0.158981	0.500912	0.02871	4.95893	0.00196051	15.5972
ENSMUSG00000026645.11	Olah	9.67833	17.6849	12.2378	0.862425	0.786636	0.838247	9.60814	4.12194e-05	15.463
ENSMUSG00000039269.5	2300002M23Rik	0.40244	0.528607	0.630973	0.0243573	0.0635351	0.0243573	6.89685	0.000306116	15.3608
ENSMUSG00000084216.1	Gm7973	1.42799	2.05612	1.62807	0.156258	0.116309	0.0750184	7.66625	0.000163409	15.2025
ENSMUSG00000066116.3	Gm10154	5.44954	4.6636	8.57514	1.54502	0.103415	0.415968	4.57935	0.00298201	15.0692
ENSMUSG00000043472.10	Lce3d	86.0729	177.956	96.3157	10.1849	8.85075	5.16248	7.97559	0.000128808	14.8149
ENSMUSG00000106889.1	Gm7463	5.78993	8.0811	0.920993	0.567846	0.0669268	0.335625	2.44871	0.0463472	14.6138
ENSMUSG00000029236.4	Nmu	0.959536	13.5773	1.52132	1.38832	0.11533	0.0442137	2.00077	0.0881207	14.5789
ENSMUSG00000047562.3	Mmp10	3.63974	2.53511	1.60197	0.199166	0.772602	0.0329609	3.93222	0.00639902	14.5475
ENSMUSG00000045475.5	Lce3c	161.131	293.569	190.326	19.3358	17.2138	9.49507	10.2722	2.72055e-05	14.3282
ENSMUSG00000061144.5	Spink12	56.0546	15.3556	43.4018	1.14154	4.69163	2.35758	4.3322	0.00396233	14.2912
ENSMUSG00000017002.14	Slpi	92.2903	49.8919	99.3713	7.9452	5.79084	3.54459	8.50343	8.73229e-05	14.2688
ENSMUSG00000019987.8	Arg1	138.084	36.601	107.974	2.61168	5.52694	12.3075	4.80923	0.00230751	14.2362
ENSMUSG00000055030.1	Sprr2e	86.5273	68.4184	46.0662	8.14579	4.94865	2.51862	7.77773	0.000149845	14.037
ENSMUSG00000022871.12	Fetub	36.9946	43.778	30.2149	3.66062	1.92993	2.83654	13.283	5.3724e-06	13.466
ENSMUSG00000044430.11	Klk12	10.0074	40.8762	7.45473	1.11809	1.24089	0.921343	3.37777	0.0129439	13.299
ENSMUSG00000021263.10	Degs2	4.66253	7.18251	5.54844	0.975883	0.389356	0.222299	7.71628	0.000157155	13.2511
ENSMUSG00000029371.7	Cxcl5	0.91594	0.538587	0.535146	0.129364	0.0790406	0.0113452	4.38404	0.0037302	13.2433
ENSMUSG00000097299.1	Gm26654	5.95949	3.34701	2.3045	0.297866	0.221713	0.297866	5.49654	0.00111949	13.1036
ENSMUSG00000079262.3	Slco1a6	0.243256	0.263495	0.389406	0.0815683	0.025077	0.00555047	4.36	0.00383591	13.0944
ENSMUSG00000058354.6	Krt6a	1262.62	1928.97	1262.62	46.1762	218.835	135.501	6.78288	0.000337526	13.0801
ENSMUSG00000059956.14	Serpinb12	199.5	144.893	195.927	18.5539	16.6464	8.42825	12.5285	7.79263e-06	13.0479
ENSMUSG00000057696.4	Rpl30-ps1	2.14304	1.44765	3.18033	0.42314	0.105198	0.105198	5.09322	0.00169831	12.9153
ENSMUSG00000079594.2	BC117090	316.115	360.767	287.784	16.0123	54.6491	17.6568	9.49371	4.43923e-05	12.8961
ENSMUSG00000110946.1	RP24-511A23.3	2.45748	5.3988	3.42927	1.17563	0.103103	0.17858	4.1639	0.00483355	12.8386
ENSMUSG00000053797.10	Krt16	1740.07	1395	1508.31	80.66	264.47	82.9519	8.18132	0.000110422	12.7516
ENSMUSG00000030093.7	Wnt7a	0.133119	0.217665	0.333617	0.0240397	0.0115413	0.0178936	5.53471	0.00107736	12.6389
ENSMUSG00000028539.14	Artn	3.0504	2.89985	5.8877	0.872204	0.264364	0.134093	5.17169	0.00156342	12.3045
ENSMUSG00000046203.11	Sprr2g	76.9903	118.292	56.7474	14.1516	8.47238	2.50314	5.86445	0.000779301	12.2228
ENSMUSG00000092267.1	Gm20417	0.0861387	2.11398	3.24448	0.0861387	0.0861387	0.0497322	2.0801	0.0786098	12.18
ENSMUSG00000102694.1	Gm37496	1.3308	1.0461	2.06428	0.282537	0.114346	0.0586898	5.60622	0.00100316	11.775
ENSMUSG00000103726.1	Gm30074	2.38062	1.21868	1.75642	0.166177	0.3429	0.0579506	5.43783	0.00118795	11.7281
ENSMUSG00000013415.9	Igf2bp1	0.432	0.261803	0.673621	0.03945	0.0263279	0.046901	5.60708	0.00100229	11.6566
ENSMUSG00000074361.10	C5ar2	1.2773	0.535519	1.58975	0.254312	0.143054	0.0214136	3.64789	0.00913053	11.5986
ENSMUSG00000064371.1	mt-Tt	15.7945	8.80524	22.9588	4.636	0.847144	0.546402	3.95605	0.00621466	11.5075
ENSMUSG00000028373.16	Astn2	3.56606	0.0928514	3.67807	0.198407	0.0422804	0.100387	1.4454	0.194226	11.5033
ENSMUSG00000042031.4	Lce3b	70.6105	95.0812	47.8056	2.83652	9.03632	8.31699	6.76029	0.000344177	11.3053
ENSMUSG00000074179.11	Gm10639	0.648845	0.549303	1.0305	0.2244	0.0340866	0.0340866	4.4483	0.00346321	11.2961
ENSMUSG00000064542.1	Gm22980	11.8363	6.57786	22.7732	3.44293	1.36419	0.301946	3.42535	0.0121625	10.9051
ENSMUSG00000109658.1	Gm45660	2.5295	5.94996	7.3295	1.79417	0.375885	0.139975	3.50354	0.0109876	10.6717
ENSMUSG00000046259.2	Sprr2h	195.293	191.751	176.06	22.1681	26.9138	9.65016	10.6953	2.11374e-05	10.5931
ENSMUSG00000101517.6	4732465J04Rik	1.71244	4.74706	2.11412	0.115674	0.573928	0.222025	4.49517	0.00328184	10.4847
ENSMUSG00000041737.8	Tmem45b	5.09758	1.28052	5.43109	0.233066	0.601393	0.235589	3.49936	0.0110471	10.3259
ENSMUSG00000086903.4	Hotair	1.10754	0.0182497	1.02154	0.0380129	0.0282944	0.0182497	1.50429	0.178896	10.3019
ENSMUSG00000069792.5	Wfdc17	170.056	1.60757	152.586	3.93556	3.39507	3.00647	1.14639	0.291598	10.2857
ENSMUSG00000050578.10	Mmp13	12.5383	5.54786	5.70349	0.255008	2.04902	0.672517	4.49668	0.00327615	10.2749
ENSMUSG00000071561.2	BC100530	1154.16	1098.99	989.873	60.6081	240.779	81.5179	7.29028	0.00022059	10.1849
ENSMUSG00000058427.10	Cxcl2	2.58133	0.485197	1.74028	0.666782	0.201583	0.0177026	2.44062	0.0468835	10.1492
ENSMUSG00000029788.13	Cpa5	0.317038	0.201031	0.334085	0.0961712	0.0146085	0.0146085	4.35363	0.00386451	10.1477
ENSMUSG00000100671.1	Gm28322	1.25196	0.433049	1.57228	0.0620854	0.142148	0.0998323	3.82255	0.00732877	9.92682
ENSMUSG00000074412.4	Gm10689	9.48103	7.51054	8.71089	1.40015	0.397473	1.15236	7.1374	0.000250113	9.86704
ENSMUSG00000102945.1	Gm37884	1.07567	1.9844	0.918975	0.180015	0.0693871	0.161461	4.99257	0.00189081	9.84462
ENSMUSG00000087458.1	Gm13999	1.1863	0.564433	1.02887	0.0945057	0.0985482	0.0786933	5.48135	0.00113676	9.80291
ENSMUSG00000107008.3	Gm2762	1.17295	0.785797	1.55699	0.243995	0.129453	0.0523914	5.53488	0.00107718	9.7831
ENSMUSG00000111639.1	RP24-233B16.1	0.213914	0.202828	0.354736	0.137788	0.0114733	0.0114733	3.6979	0.00856943	9.76663
ENSMUSG00000103329.2	Gm42492	0.795578	0.0874465	0.561545	0.0505155	0.0327592	0.0261591	2.46003	0.0456064	9.75491
ENSMUSG00000111548.1	RP24-84C23.4	4.07972	0.887144	4.8147	0.467086	0.383318	0.114667	2.88564	0.0251097	9.70415
ENSMUSG00000051067.7	Lingo3	0.405348	0.511179	0.476814	0.059635	0.0428933	0.0428933	8.21078	0.000108042	9.70185
ENSMUSG00000067161.6	Gm5560	1.23431	1.81978	1.89872	0.47338	0.0636308	0.165081	4.81688	0.00228822	9.61329
ENSMUSG00000086359.1	9630013K17Rik	0.469947	0.284957	0.884657	0.0341501	0.0341501	0.123205	4.06674	0.00543169	9.48001
ENSMUSG00000108783.1	Gm44819	23.5926	35.0997	11.4116	5.63588	1.24737	1.59471	4.11832	0.00510454	9.44667
ENSMUSG00000111565.1	RP23-177D16.3	0.245566	0.162103	0.358834	0.0714301	0.0108503	0.0226004	4.18169	0.00473207	9.41399
ENSMUSG00000090356.2	Teddm3	91.2228	74.521	82.8775	11.9656	11.8767	4.95105	10.5277	2.33347e-05	9.40794
ENSMUSG00000078967.5	Gm3272	0.781618	0.861053	0.681219	0.0745126	0.0620454	0.119815	6.7692	0.000341537	9.3052
ENSMUSG00000041817.13	Fam169a	1.61496	0.85519	1.53119	1.04645	0.10154	0.0287809	3.12325	0.0181597	9.24483
ENSMUSG00000066108.7	Muc5b	0.0498381	0.0204139	0.0559488	0.0136813	0.00379301	0.00141247	3.52126	0.0107388	9.23582
ENSMUSG00000077668.1	Gm26143	20.9675	14.522	23.3405	2.87604	1.94137	1.69988	7.12339	0.000253036	9.15487
ENSMUSG00000083033.1	Gm9083	0.790825	1.097	3.14258	0.179796	0.116597	0.179796	3.66207	0.00896741	9.14592
ENSMUSG00000048455.9	Sprr1b	790.224	1028.16	826.73	152.523	120.486	48.5764	8.09546	0.000117705	9.14359
ENSMUSG00000105031.1	Gm3511	5.87496	11.8632	8.30226	1.32804	0.468104	1.24954	5.36965	0.00127343	9.0631
ENSMUSG00000042529.14	Kcnj12	7.28781	10.8994	5.77973	0.685948	0.698513	1.26325	7.56188	0.000177385	9.0124
ENSMUSG00000061099.12	Gapdhs	1.75171	1.44452	2.05437	0.26227	0.178196	0.158327	8.30258	0.000100993	8.96285
ENSMUSG00000034336.3	Ina	1.55225	0.356705	2.7955	0.881737	0.494583	0.00652352	1.75258	0.125845	8.8334
ENSMUSG00000055409.14	Nell1	0.563307	0.0633269	0.387028	0.0525313	0.0394575	0.0104874	2.32444	0.0553426	8.78399
ENSMUSG00000071470.3	Ccnb1ip1	7.55098	19.7176	8.39372	1.39102	1.46538	0.918522	5.24551	0.00144739	8.77658
ENSMUSG00000091577.2	Gm6211	0.313993	0.324007	0.773692	0.0478893	0.0596273	0.0429443	4.81861	0.00228386	8.7509
ENSMUSG00000044737.6	Klk14	6.50252	13.4873	4.34896	0.536298	1.51134	0.68553	4.44019	0.00349571	8.74468
ENSMUSG00000096684.1	Gm25989	6.22962	7.54427	8.32146	2.57868	0.426757	0.573337	4.738	0.00249634	8.66982
ENSMUSG00000065551.1	Mir210	4.97214	4.57985	8.16767	0.693216	0.86812	0.515988	5.54562	0.00106565	8.49444
ENSMUSG00000047819.3	Tigd4	2.0172	0.642305	2.73904	0.606433	0.0976594	0.106037	3.13055	0.0179819	8.4911
ENSMUSG00000058260.2	Serpina9	7.48693	4.29161	7.48874	0.892388	0.782573	0.589837	8.00446	0.000126028	8.41264
ENSMUSG00000062742.3	Gm5239	6.54972	12.249	2.26888	0.929443	0.465335	0.690804	3.13134	0.0179627	8.35412
ENSMUSG00000092600.1	Gm20442	2.43596	1.40332	3.4424	1.2863	0.115363	0.154987	3.35952	0.0132578	8.21083
ENSMUSG00000058838.9	Rps27a-ps2	1.59695	2.14858	1.34018	0.315316	0.163284	0.163284	5.66967	0.000942093	8.18234
ENSMUSG00000003484.4	Cyp4f18	0.593534	0.224729	0.4283	0.129922	0.0411072	0.0197353	3.68924	0.00866392	8.15673
ENSMUSG00000031074.14	Fgf3	0.299596	0.216588	0.498255	0.0327832	0.0327832	0.0567822	4.78253	0.00237637	8.13238
ENSMUSG00000105904.1	Mir24-1	64.9104	46.1683	49.1502	19.6488	13.9464	1.12138	3.45735	0.0116659	8.10952
ENSMUSG00000105662.4	Gm6639	0.129269	0.273157	0.235636	0.0483873	0.0405834	0.00865255	3.98075	0.00602969	8.10121
ENSMUSG00000050635.1	Sprr2f	30.1811	59.6604	15.7657	4.3098	7.57458	1.7072	3.69175	0.00863643	8.01592
ENSMUSG00000059835.1	Rpl13-ps3	2.07733	1.43981	0.597681	0.235982	0.0586682	0.235982	3.3869	0.0127898	7.98889
ENSMUSG00000017311.15	Pyy	2.4178	0.866776	3.43433	0.543526	0.0580174	0.454668	2.86873	0.0257027	7.97694
ENSMUSG00000082419.3	Gm11425	8.39883	6.3041	10.2137	1.81848	0.51186	1.18464	6.1074	0.000618952	7.92588
ENSMUSG00000047965.9	Rpl9-ps7	3.50055	2.80353	2.65672	0.795251	0.131699	0.495501	4.95111	0.00197711	7.925
ENSMUSG00000046354.3	Defb14	94.8446	167.243	91.4746	23.9583	11.1004	11.2273	6.77569	0.000339627	7.90615
ENSMUSG00000076137.1	Gm26384	40.9615	14.7567	18.2406	6.19668	1.56099	2.31733	4.10723	0.00517297	7.89857
ENSMUSG00000016346.17	Kcnq2	0.15367	0.139156	0.276499	0.0461944	0.0207585	0.0138149	5.17085	0.0015648	7.81142
ENSMUSG00000075027.9	4631405J19Rik	1.96107	0.179524	2.24718	0.483632	0.104821	0.0371207	1.83421	0.111961	7.7921
ENSMUSG00000024207.8	Acsbg2	0.654042	0.226121	0.851565	0.330704	0.0658139	0.0140318	2.5885	0.038016	7.77054
ENSMUSG00000028758.12	Kif17	0.0921551	0.150684	0.252933	0.0591269	0.00798973	0.016642	3.49285	0.0111407	7.76163
ENSMUSG00000077239.1	Snord66	10.5933	11.9792	17.7389	1.96337	1.01672	2.44783	5.46614	0.00115437	7.74318
ENSMUSG00000042212.3	Sprr2d	519.451	193.713	299.405	60.9165	57.87	20.2036	5.56203	0.00104831	7.58761
ENSMUSG00000066964.2	Tmem211	0.5492	0.194105	0.662674	0.131913	0.0310666	0.0417372	3.32981	0.0137867	7.56831
ENSMUSG00000025196.4	Cpn1	1.49879	3.71555	1.03365	0.413674	0.245554	0.134983	3.81064	0.00743835	7.52879
ENSMUSG00000083836.1	Ldha-ps2	0.476616	0.897211	0.352841	0.139312	0.0721417	0.0346348	3.97062	0.00610483	7.51838
ENSMUSG00000021278.6	Amn	0.358971	0.446125	0.446125	0.0217264	0.0566725	0.133418	4.43083	0.00353365	7.51479
ENSMUSG00000102864.1	Gm37634	4.59563	2.84977	2.69981	0.930564	0.264167	0.345861	5.29454	0.00137568	7.48776
ENSMUSG00000040663.8	Clcf1	0.270237	0.526871	0.693179	0.10287	0.0396587	0.0605467	4.51831	0.0031962	7.47363
ENSMUSG00000081810.1	Gm11878	17.9466	13.6926	4.90924	1.8793	0.84451	1.72609	3.70792	0.0084617	7.46139
ENSMUSG00000044594.14	Serpinb3a	188.408	28.5002	105.584	9.83174	24.3305	5.89944	3.31759	0.0140109	7.44838
ENSMUSG00000020193.3	Zpbp	0.615058	0.0600062	0.675307	0.423173	0.034664	0.00497556	1.5845	0.159808	7.41206
ENSMUSG00000089255.1	Snora78	63.0459	71.6135	117.227	12.4541	12.8531	8.6016	7.19912	0.000237686	7.37992
ENSMUSG00000065232.1	Gm22973	85.2462	19.4149	74.8726	15.7305	3.93571	5.21977	3.11198	0.0184377	7.37128
ENSMUSG00000070719.4	Pla2g4d	4.28853	5.94154	6.47706	0.224658	1.61895	1.09986	4.83004	0.00225542	7.3712
ENSMUSG00000087700.1	Gm15283	1.66564	2.70466	1.35334	0.186712	0.321135	0.25278	5.90834	0.000747157	7.33387
ENSMUSG00000037124.6	Trim58	0.571851	0.229828	0.876328	0.0671773	0.290053	0.0167012	2.65654	0.0345434	7.30784
ENSMUSG00000110594.1	RP23-132B15.4	11.5592	7.71302	14.1738	0.955946	2.08919	1.65334	6.51189	0.000428002	7.25683
ENSMUSG00000108405.1	Ywhaq-ps1	1.11901	2.54069	1.94212	0.241843	0.241843	0.258573	5.14373	0.00161005	7.1802
ENSMUSG00000107431.1	Gm44114	0.255541	0.200563	0.291344	0.154842	0.0208136	0.0134246	3.43452	0.0120179	7.17653
ENSMUSG00000101502.1	Rpl7a-ps10	1.10263	0.942007	0.827261	0.302011	0.184527	0.0458759	4.15974	0.00485757	7.07938
ENSMUSG00000105914.1	Gm19243	3.73007	1.13559	3.33994	1.8728	0.0785732	0.283471	2.48504	0.0440135	7.01123
ENSMUSG00000104705.1	4930405N21Rik	0.318296	0.714028	0.66208	0.258843	0.0635448	0.0305075	3.33028	0.0137782	6.87079
ENSMUSG00000050368.4	Hoxd10	9.42784	0.19528	9.52811	0.60628	0.350108	0.274129	1.24454	0.255791	6.86052
ENSMUSG00000024205.7	Rpl36-ps2	1.35773	8.43945	2.41711	0.473481	0.307052	0.590312	2.75839	0.0299547	6.84619
ENSMUSG00000102349.1	Gm37376	0.843168	2.21499	2.7807	0.202155	0.168331	0.496269	3.44896	0.0117939	6.7696
ENSMUSG00000065546.1	Mir196a-1	30.3038	1.44365	40.0439	0.358911	4.08699	4.08699	1.36865	0.215991	6.58108
ENSMUSG00000086443.1	4933421A08Rik	0.76526	0.819487	1.13086	0.416139	0.310998	0.0223498	2.90052	0.0246	6.53407
ENSMUSG00000111468.1	RP24-84C23.5	1.91916	0.386633	2.5384	0.15712	0.319933	0.140896	2.50831	0.0425841	6.51535
ENSMUSG00000099021.1	Rn7s1	5.50305	22.0456	12.7071	1.27318	2.27212	1.9665	3.63015	0.00933911	6.4917
ENSMUSG00000020429.7	Igfbp1	0.629907	0.0240059	1.80892	0.0240059	0.0240059	0.188128	1.24641	0.255145	6.48606
ENSMUSG00000111192.1	RP23-12I4.4	19.7874	20.3614	22.9194	4.75752	3.21658	2.38847	8.91083	6.55895e-05	6.39005
ENSMUSG00000044424.3	Gm9493	2.23878	4.10031	1.91149	0.46791	0.644133	0.22811	4.53753	0.00312696	6.38352
ENSMUSG00000022598.6	Psca	6.03198	4.08919	20.6694	1.4162	2.23362	0.685989	2.94519	0.0231351	6.38176
ENSMUSG00000031886.14	Ces2e	1.68524	0.772331	1.12471	0.0758528	0.392084	0.184446	4.2487	0.00437062	6.37812
ENSMUSG00000021214.13	Akr1c18	127.03	47.0825	96.2437	11.1416	12.2482	16.0271	6.12012	0.000611643	6.37706
ENSMUSG00000006642.3	Tcf23	2.53599	2.70817	2.09685	0.536879	0.622821	0.178116	6.2743	0.000530411	6.31202
ENSMUSG00000026114.14	Cnga3	0.278242	0.561469	0.318336	0.172261	0.0644191	0.0192706	3.51183	0.0108705	6.30562
ENSMUSG00000086924.1	Gm11766	0.166926	0.117505	0.350641	0.0487914	0.0316412	0.0188067	3.60705	0.0096185	6.30308
ENSMUSG00000065611.1	Mir23a	10.5933	13.3785	26.1826	5.09273	1.27324	2.44783	3.86953	0.00691341	6.27148
ENSMUSG00000110304.1	Gm45450	0.147907	0.115045	0.241661	0.0209125	0.0478804	0.0174135	4.24343	0.00439794	6.26105
ENSMUSG00000096789.1	Gm10257	1.33074	1.82901	1.52278	0.834464	0.138099	0.138099	3.72654	0.00826528	6.26039
ENSMUSG00000072789.4	Gm10420	0.79009	0.900789	0.900789	0.772829	0.0415068	0.0864556	2.95976	0.0226778	6.25782
ENSMUSG00000083669.5	Gm10169	8.72299	7.80415	9.9641	1.21338	1.33899	1.69526	8.56579	8.35171e-05	6.25499
ENSMUSG00000052192.5	Gm5963	4.07038	7.2305	7.43593	2.13468	1.43137	0.323109	3.75522	0.00797247	6.2388
ENSMUSG00000042157.2	Sprr2i	143.736	59.8101	77.3164	20.1606	21.4585	6.69956	4.8405	0.00222971	6.21286
ENSMUSG00000030402.5	Ppm1n	0.536478	0.225507	0.758129	0.405373	0.0659143	0.0163872	2.39462	0.050061	6.20448
ENSMUSG00000045349.15	Sh2d5	2.11478	1.16724	4.75286	0.426237	0.513613	0.24214	3.55334	0.0103041	6.19837
ENSMUSG00000095868.1	Gm23136	19.4862	21.4576	27.8646	4.65101	2.89793	3.70488	7.15466	0.000246564	6.19269
ENSMUSG00000000730.13	Dnmt3l	1.44461	2.44553	1.52953	0.114781	0.481948	0.39533	4.88346	0.00212756	6.18968
ENSMUSG00000032348.6	Gsta4	34.6724	34.8186	22.4089	5.39746	4.08804	5.1905	9.42098	4.65537e-05	6.15771
ENSMUSG00000026984.4	Il1f6	137.765	114.365	101.206	26.4824	23.1124	11.6747	8.94721	6.39698e-05	6.1238
ENSMUSG00000042282.4	Gucy2f	0.625266	0.0376107	0.142692	0.0422266	0.00938855	0.0353232	1.7922	0.11891	6.11528
ENSMUSG00000054905.2	Stfa3	959.438	535.887	898.506	64.0832	307.16	102.893	4.83603	0.00224065	6.10756
ENSMUSG00000020912.4	Krt12	0.751381	2.49078	1.80465	0.428994	0.137639	0.268801	3.62057	0.00945387	6.03297
ENSMUSG00000020867.13	Spata20	0.088694	0.329976	0.627659	0.190305	0.019749	0.0265323	2.14032	0.0720842	5.93745
ENSMUSG00000038257.9	Glra3	0.28375	0.0452729	0.190582	0.0372464	0.055323	0.00616406	2.21625	0.0646305	5.9251
ENSMUSG00000082064.3	Rpl5-ps2	4.84455	3.41389	2.71251	0.843683	0.379129	0.662122	5.83294	0.000803337	5.92282
ENSMUSG00000103786.1	Gm37525	0.306477	0.88289	0.669074	0.108189	0.0730297	0.112328	4.09104	0.00527475	5.91982
ENSMUSG00000105558.1	Gm5855	1.66058	1.09912	1.34473	0.323567	0.112837	0.319443	5.26125	0.00142392	5.91741
ENSMUSG00000073778.2	Faddos	0.708241	0.813708	0.853223	0.257284	0.0539018	0.174347	4.35037	0.0038792	5.89282
ENSMUSG00000096519.1	Gm10721	5.24704	2.46773	5.45773	0.631173	1.01889	0.548256	4.77061	0.00240784	5.89126
ENSMUSG00000046108.3	Il17c	1.93541	0.888383	2.35558	0.238816	0.469825	0.183693	3.87193	0.00689291	5.88137
ENSMUSG00000021587.4	Pcsk1	0.60955	0.619087	0.668639	0.105821	0.104228	0.11317	8.36243	9.66796e-05	5.87024
ENSMUSG00000091742.1	Gm5093	2.92266	3.54857	3.45573	0.882089	0.328944	0.617805	6.06012	0.000646986	5.86489
ENSMUSG00000104173.1	Gm37703	2.18834	1.52233	1.5774	0.913422	0.421368	0.0740333	3.39289	0.0126898	5.86052
ENSMUSG00000099250.1	Rn7s2	17.6422	19.1953	24.474	4.17832	2.90436	3.46562	9.0137	6.11263e-05	5.85499
ENSMUSG00000086428.1	Gm15199	1.46586	1.38694	1.15473	0.271684	0.316805	0.14069	5.22166	0.00148378	5.81912
ENSMUSG00000092819.1	Gm23639	19.3156	17.6187	33.4876	6.27681	2.8254	3.44012	5.29339	0.00137732	5.79296
ENSMUSG00000082481.1	Rps12-ps19	2.75251	1.25946	2.09305	1.8793	0.238733	0.0915224	2.58892	0.0379936	5.78341
ENSMUSG00000037747.9	Phyhipl	0.0816375	0.0656337	0.136706	0.00940978	0.0215442	0.0188643	4.38372	0.0037316	5.77955
ENSMUSG00000008136.14	Fhl2	18.8194	20.0342	24.8186	1.30329	5.10562	7.02399	4.99911	0.00187759	5.74595
ENSMUSG00000039809.10	Gabbr2	0.215384	0.317725	0.221786	0.151873	0.0505241	0.011405	3.22906	0.0157576	5.74565
ENSMUSG00000093901.3	Olfr893	0.316799	0.070016	0.286326	0.0260786	0.05036	0.0260786	2.74999	0.0303077	5.74064
ENSMUSG00000060985.15	Tdrd5	0.513113	0.300493	0.453676	0.0390543	0.0982608	0.094287	5.4068	0.00122603	5.73127
ENSMUSG00000081490.1	Gm11830	1.07819	1.23072	0.89801	0.262482	0.101174	0.235429	4.69388	0.00262191	5.72659
ENSMUSG00000053024.14	Cntn2	2.07079	0.462492	2.1957	0.109138	0.344129	0.302459	2.72627	0.0313281	5.67882
ENSMUSG00000086195.1	Gm6152	2.19346	2.64248	0.166937	0.708839	0.0621653	0.107673	1.61718	0.15259	5.67553
ENSMUSG00000084927.1	Gm5724	1.34231	2.6401	1.32485	3.9869	0.137935	0.0539304	1.97985	0.090814	5.67345
ENSMUSG00000074213.2	Gm10642	0.432832	0.285994	0.589039	0.26227	0.0473626	0.0352538	3.18999	0.016602	5.64467
ENSMUSG00000028996.9	Rbp7	12.129	7.72138	14.4209	0.701648	2.84372	3.61783	4.25176	0.00435485	5.63765
ENSMUSG00000052353.13	Cemip	11.8575	11.0726	11.7902	2.19702	2.20625	1.79897	22.3257	1.88682e-07	5.63293
ENSMUSG00000109241.1	Gm7434	1.82789	3.63446	1.23476	0.664019	0.513893	0.139114	3.17713	0.0168906	5.62945
ENSMUSG00000088609.1	Gm24187	476.028	422.346	922.065	130.704	108.003	76.587	5.72518	0.000892095	5.62937
ENSMUSG00000059230.2	Defb4	5.22925	3.86537	2.19598	0.684167	0.631928	0.561468	4.66857	0.0026971	5.62576
ENSMUSG00000085020.1	2310081O03Rik	1.89731	3.70762	5.75159	1.51453	0.491374	0.335845	3.4487	0.0117979	5.61441
ENSMUSG00000053038.8	Gm6180	2.21085	4.26568	1.41165	0.483946	0.295688	0.51186	3.78217	0.00770766	5.59905
ENSMUSG00000066809.1	Gm10180	10.1858	27.2347	20.9859	4.89686	1.88785	3.67815	3.90782	0.0065941	5.59626
ENSMUSG00000110887.1	RP23-350M23.5	2.18703	0.998058	2.80701	0.625848	0.139149	0.410237	3.32278	0.0139153	5.59523
ENSMUSG00000090610.3	Gm3571	0.703564	1.39892	0.590437	0.193139	0.138918	0.124599	4.2227	0.00450713	5.57719
ENSMUSG00000042244.4	Pglyrp3	24.9237	35.125	22.039	4.54903	6.39585	3.8555	8.46031	9.00702e-05	5.5713
ENSMUSG00000106396.1	Gm42902	1.25157	2.09234	1.35717	0.95598	0.433377	0.0553005	2.74911	0.0303448	5.55745
ENSMUSG00000082705.1	Gm15616	2.47019	0.945678	3.22855	0.914572	0.254649	0.203343	2.94784	0.0230514	5.54272
ENSMUSG00000074254.4	Cyp2a4	8.38224	0.0477734	4.01658	0.0210638	0.239858	1.67891	0.842515	0.429051	5.49448
ENSMUSG00000105879.1	Gm6204	2.31561	2.93724	3.48824	1.00755	0.37573	0.401722	5.05984	0.00175961	5.45951
ENSMUSG00000031445.5	Proz	0.28264	0.0149631	0.208856	0.0065974	0.0608765	0.0137419	1.48502	0.183786	5.44993
ENSMUSG00000085762.1	Lrrc75aos2	6.84215	3.94174	7.86462	1.38033	1.39535	0.710113	5.51856	0.00109496	5.44938
ENSMUSG00000077212.1	Snord69	14.9812	15.1338	17.9294	5.27818	2.14636	2.29484	5.55439	0.00105634	5.4445
ENSMUSG00000100033.1	Gm8337	1.24708	1.56954	0.546045	0.326552	0.0759817	0.256873	3.32751	0.0138287	5.43908
ENSMUSG00000109764.1	Klkb1	0.095977	0.22018	0.112393	0.0145273	0.0710522	0.0145273	3.24849	0.0153551	5.43636
ENSMUSG00000098548.1	Mir6996	9.91585	8.25874	12.3233	3.35618	1.56546	1.25006	4.52745	0.00316307	5.43002
ENSMUSG00000097928.1	Gm26578	0.131179	0.109257	0.240025	0.0372389	0.0372389	0.0165374	3.97519	0.0060708	5.42098
ENSMUSG00000096736.1	Gm17535	9.32684	2.20664	5.08792	0.749678	1.86532	0.479902	3.01721	0.0209662	5.41636
ENSMUSG00000066584.10	Scgb2b27	2.33323	1.05087	2.88362	0.877724	0.265355	0.20528	3.50723	0.0109353	5.40337
ENSMUSG00000086813.1	Gm13657	0.764755	0.489094	0.431778	0.139721	0.108132	0.0681152	4.90607	0.0020759	5.40051
ENSMUSG00000031410.14	Nxf7	1.95301	1.36835	1.42245	0.114617	0.415696	0.482718	4.77166	0.00240503	5.38213
ENSMUSG00000048826.6	Dact2	8.50691	3.63312	10.461	1.14023	1.84311	1.03915	4.2272	0.00448316	5.33262
ENSMUSG00000092216.3	Gm19345	0.93285	2.13928	1.21924	0.868888	0.148291	0.133007	3.19607	0.0164675	5.32158
ENSMUSG00000009356.12	Lpo	6.39282	2.1503	2.65196	1.7946	0.817713	0.174461	2.86308	0.0259038	5.31882
ENSMUSG00000091028.1	Gm10722	68.0208	29.8786	48.353	10.974	14.9926	4.16312	4.50305	0.00325237	5.307
ENSMUSG00000056071.12	S100a9	2611.67	290.273	722.066	224.462	250.552	66.3759	2.71621	0.0317717	5.30294
ENSMUSG00000050751.14	Pgbd5	3.63246	1.11218	6.1507	0.516335	0.793758	0.428315	2.80559	0.0280511	5.29384
ENSMUSG00000081228.1	Gm16089	1.62779	2.5501	1.37039	0.609306	0.284206	0.226946	4.09846	0.00522786	5.28071
ENSMUSG00000052180.14	Serpinb6c	16.4644	24.4413	11.9845	4.76033	3.87038	1.82227	5.33393	0.00132095	5.27929
ENSMUSG00000081076.3	Rpsa-ps4	0.681156	0.846533	1.06796	0.430129	0.165825	0.0639174	3.54825	0.0103717	5.27248
ENSMUSG00000103620.1	Gm37359	0.957763	1.0398	1.51045	0.72615	0.144969	0.107906	3.29425	0.0144502	5.2264
ENSMUSG00000101061.1	Platr1	0.265348	0.239595	0.415834	0.138857	0.0632293	0.0229957	3.60814	0.00960506	5.22258
ENSMUSG00000063314.5	Gm12657	1.12032	2.44133	2.81981	0.185532	0.417782	0.698042	3.42875	0.0121086	5.20861
ENSMUSG00000110673.1	RP24-365B9.2	0.184536	0.291024	0.152701	0.0335443	0.0349792	0.0483793	4.38481	0.00372688	5.20139
ENSMUSG00000020907.1	Rcvrn	0.763938	0.964796	0.958631	0.367264	0.275861	0.0545756	3.51611	0.0108106	5.17186
ENSMUSG00000064023.4	Klk8	158.859	236.386	170.692	45.5547	39.1898	26.5035	9.92947	3.36083e-05	5.15136
ENSMUSG00000063953.3	Amd2	1.00825	1.3239	1.40776	0.342139	0.246891	0.169961	6.9227	0.000299461	5.14295
ENSMUSG00000017697.3	Ada	12.2587	13.831	11.1372	3.91537	2.06475	1.77796	8.54762	8.46062e-05	5.12116
ENSMUSG00000107106.1	Gm43760	0.291839	0.0679028	0.384392	0.209903	0.0252915	0.0121423	1.91901	0.0991215	5.09721
ENSMUSG00000064682.1	Gm25813	2.21076	3.61484	4.15967	1.26181	0.297166	0.691495	3.65594	0.00903749	5.09533
ENSMUSG00000022602.14	Arc	5.1437	11.3056	12.0846	2.12935	1.46363	1.74985	5.07667	0.00172839	5.09324
ENSMUSG00000054136.5	Adm2	1.94326	1.82836	1.72952	0.141182	0.446756	0.702902	4.42159	0.00357151	5.07756
ENSMUSG00000063296.4	Tmem117	2.76288	1.35315	3.25689	0.46611	0.450736	0.450736	4.95586	0.00196701	5.07548
ENSMUSG00000079051.5	Gm14025	0.270987	0.108546	0.249466	0.0215879	0.0600911	0.0432784	3.54402	0.0104284	5.0573
ENSMUSG00000063975.13	Slco1a5	1.99114	2.43348	1.6649	0.272816	0.548574	0.409895	7.35803	0.000208789	5.05029
ENSMUSG00000020916.8	Krt36	30.3573	4.49599	57.4222	0.887408	5.5088	11.6741	1.66801	0.141971	5.04692
ENSMUSG00000081684.4	Rps2-ps13	0.522052	2.97582	1.07523	0.273248	0.237719	0.208149	2.66745	0.034018	5.02075
ENSMUSG00000085152.1	Gm11496	1.11478	1.01541	1.29384	0.253447	0.493796	0.0976913	3.81459	0.00740177	5.01349
ENSMUSG00000062713.7	Sim2	0.392387	0.244807	0.872418	2.06077	0.0401233	0.00997519	1.44466	0.194426	5.00823
ENSMUSG00000089343.1	Gm22667	1.84411	1.66749	3.03956	0.825974	0.232481	0.402669	3.8635	0.00696527	5.00805
ENSMUSG00000065564.1	Mirlet7b	14.747	5.92686	8.84378	4.49359	0.897104	1.55383	3.26238	0.015074	4.9967
ENSMUSG00000073433.10	Arhgdig	0.492758	0.32541	0.539631	0.0833086	0.0644736	0.12819	5.16976	0.00156659	4.98961
ENSMUSG00000036330.12	Slc18a1	0.419272	0.204917	0.379412	0.0446223	0.0625447	0.0921716	4.55608	0.00306171	4.98414
ENSMUSG00000065343.1	Gm25580	9.45256	11.1658	15.2695	6.41484	1.42498	1.52238	4.18882	0.0046921	4.98045
ENSMUSG00000074564.3	Gm10720	2.00646	0.88184	1.18759	0.306019	0.504938	0.113982	3.45736	0.0116658	4.96917
ENSMUSG00000029377.5	Ereg	50.9854	38.6709	56.3202	12.5782	11.2219	6.54765	8.75808	7.29209e-05	4.96067
ENSMUSG00000060019.5	Gm10073	13.5188	8.91202	19.3575	5.81312	2.07874	1.68794	4.31041	0.00406466	4.95946
ENSMUSG00000098488.7	Pla2g4b	2.01384	1.42697	2.06855	0.300957	0.398846	0.405106	8.57149	8.31786e-05	4.95633
ENSMUSG00000108588.1	Gm44814	20.1812	17.8174	20.4514	5.37165	5.09169	2.29718	7.20865	0.00023583	4.95178
ENSMUSG00000069083.4	Gm10259	1.64325	2.59086	2.39756	0.765996	0.212455	0.526552	4.81706	0.00228774	4.9415
ENSMUSG00000064672.1	Gm22806	6.81118	9.87	11.3106	1.08274	1.87431	3.06524	4.62403	0.00283536	4.93595
ENSMUSG00000077637.1	Gm22771	9.10483	16.7652	21.1089	5.05989	2.80117	2.01744	4.03294	0.00565858	4.93084
ENSMUSG00000105797.1	Gm42649	0.684223	0.832767	0.341628	0.11175	0.114448	0.122713	4.09533	0.00524761	4.9246
ENSMUSG00000046636.5	Gm7729	1.19926	1.12165	1.72148	0.527159	0.0708597	0.520441	3.11361	0.0183971	4.91574
ENSMUSG00000065599.2	Mir23b	32.0822	13.5593	41.8467	13.296	5.03991	2.48091	3.01821	0.0209375	4.90876
ENSMUSG00000086022.1	Rad51ap2	0.88827	0.250235	1.17374	0.199326	0.146761	0.0802855	2.70642	0.0322097	4.89915
ENSMUSG00000056054.9	S100a8	1380.48	142.6	444.508	128.369	134.065	44.1611	2.60415	0.0371862	4.89018
ENSMUSG00000065818.1	Snord35a	5.59759	3.94032	10.5372	0.847264	1.63614	1.46751	3.52059	0.0107482	4.88036
ENSMUSG00000111068.1	RP23-92N3.1	1.58382	0.312449	2.47937	0.212339	0.410544	0.129738	2.08312	0.0782691	4.87197
ENSMUSG00000042672.15	Dcst1	0.781493	0.580381	1.21743	0.115411	0.245686	0.172792	4.99807	0.00187967	4.85129
ENSMUSG00000036305.6	Rpl39-ps	4.80675	8.8435	4.49049	1.29704	1.43497	0.908435	4.88961	0.00211336	4.84502
ENSMUSG00000021953.14	Tdh	26.0095	19.8251	23.3933	7.96623	4.43108	3.12512	7.54374	0.000179951	4.83685
ENSMUSG00000087684.1	1200007C13Rik	1.0186	0.69507	1.66374	0.0599807	0.368881	0.453328	2.98408	0.0219358	4.82992
ENSMUSG00000050063.18	Klk6	219.188	372.468	159.325	34.5968	69.3327	48.0437	6.11198	0.000616311	4.8273
ENSMUSG00000107162.1	Gm18593	0.531051	0.832618	0.48019	0.129282	0.223799	0.066948	3.90575	0.00661092	4.82005
ENSMUSG00000034730.16	Adgrb1	2.13239	0.698193	2.28617	1.02489	0.221813	0.144951	2.727	0.0312961	4.81325
ENSMUSG00000065778.1	Gm22154	11.646	9.89506	21.058	5.41133	2.19004	1.94585	4.05962	0.00547866	4.81298
ENSMUSG00000065653.1	Gm23105	11.9586	13.4619	26.5632	2.55944	2.52092	5.92907	4.08989	0.00528205	4.81085
ENSMUSG00000062284.4	Gm6030	3.22451	1.1454	0.927744	1.57428	0.0525776	0.3663	1.95143	0.0946051	4.79731
ENSMUSG00000037613.16	Tnfrsf23	7.30056	8.44063	10.6926	2.25633	2.08041	1.31433	8.69504	7.6216e-05	4.79632
ENSMUSG00000031372.7	Trex2	126.724	202.85	107.905	31.9461	31.4696	25.2551	8.50175	8.74282e-05	4.78813
ENSMUSG00000083483.3	Gm14044	2.36742	1.22357	1.87297	1.52491	0.0818992	0.410709	2.45847	0.0457075	4.75661
ENSMUSG00000058740.14	Kcnt1	0.319571	0.0484735	0.359941	0.0285209	0.0621066	0.0302027	2.05216	0.081837	4.75187
ENSMUSG00000081434.3	Gm14165	9.20024	12.0283	8.73309	2.66912	2.32121	1.48558	7.88332	0.000138169	4.74368
ENSMUSG00000050900.5	Gm7327	0.772674	1.31416	0.639376	0.225848	0.116954	0.225848	3.88607	0.00677343	4.74211
ENSMUSG00000101496.1	Gm8885	1.08309	1.43283	1.25706	0.638721	0.0949141	0.307002	3.43051	0.0120809	4.73484
ENSMUSG00000096145.2	Vkorc1	2.35185	3.46603	3.68649	1.02715	0.341542	0.821946	4.85248	0.00220068	4.72437
ENSMUSG00000104649.1	Gm43712	5.67324	4.92906	2.87704	1.45105	0.590064	0.875967	4.26315	0.00429676	4.72154
ENSMUSG00000046449.15	C77370	2.16728	0.345068	1.09762	1.04991	0.0976878	0.0816158	1.96587	0.0926603	4.70976
ENSMUSG00000106943.1	Dancr	1.96821	1.11831	1.77944	0.367621	0.371244	0.278683	6.04008	0.000659298	4.70864
ENSMUSG00000061390.6	Gm7866	1.32924	1.09993	1.5566	1.21491	0.0965936	0.201197	2.65905	0.0344215	4.66382
ENSMUSG00000044678.11	Ly6k	4.35965	4.12821	5.26594	0.555428	1.4535	1.15876	5.94679	0.000720221	4.6419
ENSMUSG00000105233.1	Gm20568	12.258	20.6876	15.5988	4.14811	4.957	2.0042	5.2021	0.00151439	4.63826
ENSMUSG00000037010.7	Apln	1.31268	1.94438	1.42885	0.457307	0.327424	0.252301	6.80696	0.000330597	4.62208
ENSMUSG00000055748.12	Gsdmc4	1.59989	0.913743	1.13485	0.241391	0.244089	0.282679	5.92468	0.000735568	4.61214
ENSMUSG00000093573.1	Gm20610	0.931748	0.434253	3.15563	0.529151	0.292519	0.0966927	2.03189	0.0842604	4.58434
ENSMUSG00000065408.1	Mir31	33.1158	30.2054	63.596	6.43052	8.21989	12.6634	4.67503	0.00267767	4.56563
ENSMUSG00000033268.8	Duox1	10.8184	12.6214	24.304	2.98544	6.89827	1.76937	4.17585	0.00476512	4.55979
ENSMUSG00000037798.6	Mat1a	1.18832	0.0638176	1.12185	0.0237699	0.158795	0.228531	1.30377	0.236061	4.55382
ENSMUSG00000028012.15	Rrh	0.271142	0.0925441	0.187268	0.052557	0.0249158	0.0380389	3.45301	0.011732	4.55149
ENSMUSG00000079137.3	Rpl27-ps1	0.936164	1.84245	2.20207	0.360913	0.360913	0.323714	3.84334	0.00714162	4.53579
ENSMUSG00000080946.1	Gm12985	2.98872	1.93786	4.10777	1.69733	0.521821	0.310156	3.04222	0.0202647	4.52978
ENSMUSG00000064193.8	Gm4735	30.755	38.4901	27.0769	7.98268	7.29306	5.98782	10.6915	2.11845e-05	4.52633
ENSMUSG00000046580.10	Gm7862	2.2181	4.91218	4.91218	2.42769	0.327032	0.769897	2.89243	0.0248756	4.51965
ENSMUSG00000109761.1	5430403N17Rik	0.311201	0.231081	0.602523	0.0672576	0.0821262	0.0880571	3.75879	0.00793679	4.50404
ENSMUSG00000058700.2	Rpl21-ps12	2.49686	2.70053	1.13945	1.26014	0.597699	0.118247	2.52219	0.0417538	4.48986
ENSMUSG00000053173.12	Rpl18-ps2	6.11553	5.13486	6.2023	1.79087	1.12133	1.09237	7.24467	0.000228961	4.4888
ENSMUSG00000085124.1	Gm12766	0.580491	0.664128	0.843796	0.148612	0.157375	0.157375	5.8323	0.000803835	4.47517
ENSMUSG00000047884.6	Klk9	135.742	140.684	113.506	40.0611	34.8878	17.5967	7.46399	0.00019174	4.47419
ENSMUSG00000046049.6	Rp1l1	0.343216	0.266966	0.480177	0.0936597	0.100878	0.054282	5.14373	0.00161005	4.46925
ENSMUSG00000066362.5	Rps13-ps1	0.855855	1.76274	1.76274	0.637481	0.141736	0.34124	3.2432	0.0154635	4.46882
ENSMUSG00000084314.1	Rps15a-ps3	8.21406	4.6895	2.01138	1.38465	0.645333	0.928566	2.91958	0.0239633	4.46877
ENSMUSG00000022868.5	Ahsg	40.5207	1.53629	21.2267	0.232676	14.5152	4.13276	1.11579	0.303588	4.4559
ENSMUSG00000090101.1	Snhg9	2.08719	4.68215	4.57496	0.804659	0.804659	0.804659	3.79745	0.00756181	4.45026
ENSMUSG00000050328.2	Hoxc12	0.973219	0.0355082	1.39123	0.073961	0.055052	0.142825	1.18939	0.275422	4.42584
ENSMUSG00000087263.1	Gm15726	1.46518	1.76511	0.904617	0.750403	0.0415249	0.819004	2.06316	0.0805509	4.42525
ENSMUSG00000074115.5	Saa1	0.30096	0.143111	0.59841	0.0307723	0.16823	0.059424	2.45694	0.0458072	4.42121
ENSMUSG00000067724.5	Gbx1	0.400448	0.0733544	0.442659	0.069354	0.0603362	0.0380073	2.1831	0.0677831	4.40555
ENSMUSG00000033805.12	Ephx4	2.37181	4.01803	2.43101	1.29059	0.808275	0.275878	3.92199	0.00647999	4.40542
ENSMUSG00000018986.10	Slfn3	3.65704	2.54067	3.79991	1.33347	0.575696	0.555588	5.82677	0.000808146	4.40417
ENSMUSG00000095186.1	Gm10718	80.4926	32.9276	49.2143	12.6062	26.1076	4.85688	3.4993	0.0110481	4.4037
ENSMUSG00000050914.16	Ankrd37	6.39937	5.35581	8.63686	1.14027	1.86821	1.64703	6.97785	0.000285805	4.39583
ENSMUSG00000055360.13	Prl2c5	0.358755	0.216573	0.638676	1.2235	0.0311036	0.0179577	1.52456	0.173883	4.38745
ENSMUSG00000065273.1	Gm25128	13.2025	17.056	16.5744	7.19652	3.35403	1.93753	4.25969	0.00431431	4.38081
ENSMUSG00000101849.1	Gm28386	0.376884	0.272463	0.572328	0.130343	0.079639	0.0714308	3.95557	0.00621833	4.35417
ENSMUSG00000031877.9	Ces2g	48.7187	28.573	47.5431	17.1377	8.80354	5.55641	5.16895	0.00156791	4.32901
ENSMUSG00000027224.14	Duoxa1	7.27937	7.5897	16.304	1.74919	4.56682	1.44797	4.02581	0.00570776	4.32602
ENSMUSG00000064201.8	Krt2	49.071	1.39733	156.978	1402.62	0.225775	0.551113	0.636517	0.54593	4.32328
ENSMUSG00000103084.1	Gm38119	2.8061	7.13073	3.40897	1.82636	0.724418	0.659363	3.63155	0.00932239	4.32326
ENSMUSG00000029019.8	Nppb	2.59516	9.0428	4.60805	1.30016	0.596629	1.71872	3.1751	0.0169367	4.31461
ENSMUSG00000070644.13	Etnk2	0.443894	0.439435	0.486582	0.356887	0.0558271	0.062833	3.40479	0.0124937	4.31195
ENSMUSG00000108437.1	Gm19366	14.2419	14.5159	19.459	6.30706	4.07562	2.06727	4.89888	0.00209217	4.30875
ENSMUSG00000087659.7	Gm12606	12.9214	10.8026	11.8775	3.41733	3.04756	2.03621	9.5542	4.26816e-05	4.30156
ENSMUSG00000029138.4	4930548H24Rik	0.350971	0.215547	0.305889	0.19983	0.0766051	0.0207375	2.78663	0.0287998	4.28653
ENSMUSG00000085830.1	Grin1os	0.174259	0.0708152	0.260021	0.0316762	0.0509348	0.0263763	2.77761	0.0291635	4.27776
ENSMUSG00000083061.1	Gm12191	13.1605	27.7925	14.7605	5.42057	3.16381	4.064	4.90818	0.00207114	4.26802
ENSMUSG00000097104.1	Gm26579	2.05486	3.06545	1.56248	1.41204	0.228397	0.399546	3.244	0.0154471	4.26797
ENSMUSG00000067058.7	Rps15a-ps5	3.0496	4.59005	2.81617	1.07444	0.648617	0.730014	4.99236	0.00189123	4.26678
ENSMUSG00000095419.1	Gm14328	23.1163	16.21	17.1099	4.62343	3.32696	5.31142	7.50464	0.000185624	4.25337
ENSMUSG00000029161.7	Cgref1	5.22161	9.4149	6.27654	1.18749	2.12313	1.58863	6.0798	0.000635148	4.2502
ENSMUSG00000020191.11	4930415F15Rik	1.4295	0.109714	1.65951	0.738963	0.0511754	0.0983853	1.32668	0.228794	4.24069
ENSMUSG00000106037.1	Gm4332	22.9225	20.8316	11.9469	5.33712	3.37536	4.0875	5.37491	0.00126659	4.23092
ENSMUSG00000021210.15	Akr1c6	0.866658	0.0197993	0.539197	0.0197993	0.0114311	0.519529	0.973414	0.364756	4.22456
ENSMUSG00000062611.4	Rps3a2	20.2469	25.074	25.1939	6.75414	5.87827	4.38628	9.7973	3.65259e-05	4.21983
ENSMUSG00000072849.10	Serpina1e	8.15501	0.0910653	4.16894	0.0566333	2.57402	0.280826	0.868587	0.415621	4.21502
ENSMUSG00000040985.13	Sun3	1.35095	0.889704	1.42598	0.997885	0.220859	0.113358	2.93126	0.0235819	4.20246
ENSMUSG00000032080.6	Apoa4	4.2549	0.0457467	10.1755	0.0201702	1.3316	0.966875	0.717188	0.497914	4.18565
ENSMUSG00000083911.1	Gm4342	1.04075	3.29893	2.16484	0.557839	0.467871	0.401233	3.23472	0.0156393	4.18472
ENSMUSG00000015879.8	Fam184b	1.719	0.0803018	1.84359	0.109467	0.157874	0.204103	1.30523	0.235591	4.17977
ENSMUSG00000004988.9	Fxyd4	7.82283	3.0292	6.13241	0.405977	1.65792	2.79868	2.90978	0.0242884	4.16914
ENSMUSG00000031098.18	Syt8	18.1156	11.3153	19.0129	3.93354	4.06356	3.43266	7.35788	0.000208814	4.15632
ENSMUSG00000097318.1	1700007L15Rik	2.50562	1.36145	3.74301	0.961851	0.389275	0.497671	3.45532	0.0116968	4.14655
ENSMUSG00000110537.1	RP23-115O21.3	1.47968	2.11233	1.84602	0.431823	0.453566	0.419717	8.3127	0.000100248	4.13621
ENSMUSG00000063816.3	Gm4987	1.82789	0.624771	1.84245	1.67067	0.139114	0.139114	1.98825	0.0897234	4.13241
ENSMUSG00000071478.5	Hist1h2ad	4.8909	14.2844	7.2186	2.03282	1.37321	2.55129	3.70932	0.0084467	4.1248
ENSMUSG00000110611.1	RP23-127B8.7	0.277343	0.737638	0.652296	0.19787	0.0465999	0.209283	2.68094	0.0333803	4.11997
ENSMUSG00000043385.4	Olfr267	0.596752	0.234161	0.445405	0.175033	0.0834084	0.0629399	3.47567	0.0113915	4.11813
ENSMUSG00000063018.6	2010204K13Rik	1.33835	0.764817	1.24049	0.791849	0.13245	0.181235	3.17165	0.0170151	4.1167
ENSMUSG00000081022.1	Gm15936	6.36909	5.16104	13.1647	4.17589	1.80117	0.906246	3.17883	0.0168521	4.11172
ENSMUSG00000111078.1	RP23-145G7.2	0.896448	1.01456	1.03109	0.274018	0.196913	0.252829	7.2137	0.000234853	4.10221
ENSMUSG00000032083.8	Apoa1	41.3605	0.206235	26.2344	0.0740906	12.14	3.384	0.69361	0.511655	4.10115
ENSMUSG00000101597.2	Gm28555	4.08245	2.53631	3.62361	1.79614	0.398291	0.777842	3.82894	0.00727068	4.09485
ENSMUSG00000032908.9	Sgpp2	10.3625	21.1139	8.47683	4.34487	3.23875	1.99602	4.42485	0.00355812	4.07553
ENSMUSG00000037994.14	Slc9b2	0.394226	0.386448	0.501837	0.156959	0.128958	0.0586673	4.97101	0.00193516	4.07482
ENSMUSG00000045694.4	Gm4997	5.23988	5.5735	12.6951	3.6007	1.41504	1.15798	3.37389	0.0130098	4.07458
ENSMUSG00000077734.1	Snord83b	41.009	29.937	64.9587	17.3356	8.45209	8.45209	4.37127	0.00378597	4.07105
ENSMUSG00000095676.1	Gm25099	40.2398	33.2314	45.2584	12.4143	8.59462	8.59462	7.31735	0.000215785	4.06736
ENSMUSG00000037161.14	Mgarp	2.50968	1.51884	2.48508	0.532658	0.643648	0.421533	5.79631	0.000832341	4.05567
ENSMUSG00000064387.1	Snora73a	14.8078	13.4869	21.9486	6.72637	3.87559	2.66798	4.89761	0.00209506	4.04912
ENSMUSG00000057657.4	Rps18-ps3	4.33235	2.7489	7.8923	1.64851	0.81788	1.09171	3.51013	0.0108943	4.04779
ENSMUSG00000075270.11	Pde11a	0.82107	0.0967326	0.416102	0.0520199	0.136114	0.070427	1.94348	0.0956936	4.03362
ENSMUSG00000032454.9	Rbp2	113.855	97.9518	71.8315	16.9148	29.6069	24.1539	7.86571	0.000140042	4.02811
ENSMUSG00000026327.8	Serpinb11	62.7585	54.1534	58.6339	13.1853	14.7175	15.7122	18.1804	7.1523e-07	4.02185
ENSMUSG00000025243.15	Slc6a20b	0.140372	0.135363	0.173678	0.106067	0.0596644	0.00893111	2.56658	0.0392117	4.01603
ENSMUSG00000059040.4	Eno1b	48.3704	53.2226	48.0286	13.4153	14.5422	9.90843	13.0985	5.87296e-06	4.01445
ENSMUSG00000099655.1	2310034G01Rik	2.43188	0.578657	2.62119	0.398351	0.303622	0.476379	2.48852	0.043797	4.00837
ENSMUSG00000059252.5	Tpt1-ps5	6.28789	4.69011	6.62613	1.75505	1.23216	1.42079	6.50678	0.000429954	4.00516
ENSMUSG00000033898.16	Cfhr2	0.929973	0.0189389	0.572558	0.0189389	0.215661	0.0394484	1.01295	0.346867	3.98969
ENSMUSG00000041567.3	Serpina12	40.3008	43.3789	41.3129	16.437	6.18744	11.2281	6.52524	0.00042295	3.98873
ENSMUSG00000064225.6	Paqr9	0.589236	0.573942	1.34482	0.239807	0.153895	0.202421	4.18203	0.00473015	3.98831
ENSMUSG00000044716.12	Dok7	0.462117	0.446078	0.854087	0.175841	0.127938	0.127938	4.68223	0.0026562	3.98667
ENSMUSG00000032313.11	Tmem266	2.52634	0.704585	2.7031	0.739882	0.323638	0.330862	2.75505	0.0300948	3.98476
ENSMUSG00000081261.1	Gm15370	1.66899	4.37452	4.7854	1.22772	1.64772	0.301398	2.51623	0.0421085	3.98123
ENSMUSG00000087135.7	Gm16096	4.20896	2.78857	2.52267	1.50299	1.9214	0.176562	2.50027	0.0430721	3.97532
ENSMUSG00000025068.7	Gsto1	95.4536	64.556	81.1757	24.9311	20.9827	15.4213	9.15927	5.53896e-05	3.97116
ENSMUSG00000094344.1	Gm11942	156.06	147.754	216.137	64.9963	35.6062	35.4419	7.31766	0.000215731	3.96395
ENSMUSG00000067344.7	Rps25-ps1	4.14913	8.4703	4.64254	1.87536	0.893661	1.56072	4.1444	0.00494748	3.96244
ENSMUSG00000083813.1	Gm15502	5.76198	7.54025	8.90555	5.52658	1.3793	0.88263	3.17465	0.0169468	3.95917
ENSMUSG00000001670.13	Tat	0.521204	0.015222	0.460189	0.015222	0.0713965	0.054917	1.0974	0.310988	3.95805
ENSMUSG00000080486.1	Snord100	41.7701	57.5718	68.7352	15.5342	17.4005	10.2529	5.76549	0.000857665	3.95712
ENSMUSG00000026985.1	Il1f8	104.141	108.831	81.8628	31.8813	28.1327	17.0943	8.23725	0.000105953	3.94614
ENSMUSG00000027533.10	Fabp5	356.404	343.471	351.389	64.7209	119.291	90.6741	9.38613	4.7632e-05	3.94503
ENSMUSG00000033765.4	Calm4	3822.57	3612.64	3346.13	1533.28	810.108	606.852	6.1415	0.000599583	3.94213
ENSMUSG00000092746.2	Rn7s6	85.2357	90.8982	123.046	25.2309	21.5853	28.7158	8.96725	6.30972e-05	3.93913
ENSMUSG00000104699.1	Rps4x-ps	2.67163	5.42626	3.17878	1.08803	0.80176	0.870662	4.79797	0.00233628	3.93809
ENSMUSG00000047631.2	Apof	1.38209	0.132076	0.74319	0.0762967	0.389493	0.0762967	1.62665	0.150557	3.92915
ENSMUSG00000061848.5	Gm5805	3.43941	2.94368	4.97216	1.19942	1.02186	0.707224	4.89291	0.00210578	3.92056
ENSMUSG00000076281.1	Gm24270	2335.11	2014.15	6682.2	786.312	845.92	790.215	4.21767	0.00453406	3.92035
ENSMUSG00000042808.7	Gpx2	23.3812	38.701	28.9506	3.49263	13.1487	9.23668	4.45539	0.00343507	3.91854
ENSMUSG00000023279.7	Bmp15	0.345828	0.409639	0.20453	0.101507	0.0249195	0.178737	2.71353	0.031891	3.91826
ENSMUSG00000002384.2	Bmp8b	0.226777	0.0787303	0.396454	0.175679	0.0379517	0.019653	1.96122	0.0932822	3.91707
ENSMUSG00000024409.8	Psors1c2	92.0406	53.1791	80.4512	38.3274	19.2225	9.39911	4.20829	0.00458476	3.91099
ENSMUSG00000104554.1	Gm42835	1.06145	0.877896	0.651879	0.42205	0.0842583	0.281665	3.15312	0.017444	3.90148
ENSMUSG00000006575.14	Rundc3a	1.84505	1.63284	2.57363	0.682238	0.35058	0.561345	5.82676	0.00080815	3.88806
ENSMUSG00000073940.3	Hbb-bt	1.17858	6.4294	0.939053	0.441838	0.408101	0.64594	1.99281	0.0891367	3.88202
ENSMUSG00000109237.1	Gm44642	3.16257	0.518351	5.05524	0.428847	0.480639	0.699169	1.81836	0.114535	3.88107
ENSMUSG00000081642.1	Gm13532	8.82752	3.95147	10.5032	5.07473	0.613552	2.07425	2.50002	0.0430879	3.87927
ENSMUSG00000031383.8	Dusp9	0.996699	1.19197	1.21511	0.373042	0.250417	0.269334	6.96021	0.000290094	3.87784
ENSMUSG00000021591.7	Glrx	144.28	173.23	121.404	38.3434	43.7714	31.2982	10.9163	1.85937e-05	3.86976
ENSMUSG00000044303.6	Cdkn2a	7.20232	4.86659	8.57807	0.706945	2.70779	2.6422	3.7919	0.00761438	3.86938
ENSMUSG00000027261.2	Hao1	0.463325	0.182519	0.329125	0.0644714	0.0917987	0.0803796	3.47105	0.0114601	3.8685
ENSMUSG00000027249.15	F2	1.66542	0.0554868	0.839104	0.0165986	0.462409	0.165154	1.0643	0.324674	3.86802
ENSMUSG00000081394.1	Gm13215	2.94822	0.540056	2.24202	2.58037	0.161555	0.161555	1.59981	0.156388	3.86474
ENSMUSG00000059159.6	Gm8129	6.53314	2.76972	5.44104	1.45827	0.984358	1.19674	3.68664	0.00869247	3.86146
ENSMUSG00000050150.16	Slc9b1	0.224597	0.286862	0.0874205	0.0465461	0.101099	0.0206706	2.44515	0.046582	3.86144
ENSMUSG00000022596.3	Slurp1	41.5148	25.2229	37.5497	12.7543	7.30913	7.4387	6.94378	0.000294156	3.85872
ENSMUSG00000086631.2	Gm12784	0.243065	0.066887	0.277679	0.05372	0.0250573	0.0589897	2.37852	0.0512249	3.85554
ENSMUSG00000058207.6	Serpina3k	8.16933	0.0403647	3.41595	0.0177973	1.33461	0.758231	0.694756	0.510982	3.84514
ENSMUSG00000073295.4	Nudt11	2.61238	1.33885	2.75241	0.378633	0.563931	0.781976	4.42576	0.00355436	3.84217
ENSMUSG00000041736.7	Tspo	37.6611	44.0365	43.8664	12.497	12.4572	8.42152	10.8532	1.92825e-05	3.84037
ENSMUSG00000064390.1	Rnu73b	34.7339	39.6349	51.9594	8.51925	11.1901	13.2563	5.98319	0.000695721	3.83824
ENSMUSG00000110542.1	RP23-100C12.2	0.443443	0.445463	0.63249	0.179605	0.169208	0.0770699	4.89632	0.002098	3.82919
ENSMUSG00000105167.1	Snord43	36.5214	44.7826	58.6159	14.4415	11.157	10.9375	6.46432	0.000446571	3.82494
ENSMUSG00000009108.15	Gnat2	0.320738	0.196979	0.33288	0.182616	0.0491661	0.0440987	3.15728	0.0173465	3.82133
ENSMUSG00000103440.1	Gm37131	1.29841	1.18665	1.51725	0.405419	0.454122	0.234967	5.53741	0.00107445	3.82049
ENSMUSG00000108366.1	Gm5586	1.33111	0.384244	1.45779	0.796049	0.0959167	0.185223	2.05418	0.0815992	3.81591
ENSMUSG00000088892.1	Gm22518	10.2479	7.40858	17.0432	1.34671	2.52513	6.67788	2.82506	0.0273037	3.81054
ENSMUSG00000018865.8	Sult4a1	0.809542	0.996256	0.736416	0.710726	0.21377	0.0770403	2.84928	0.0264028	3.7955
ENSMUSG00000078706.4	Gm53	8.87271	0.148229	10.4498	0.0431429	2.00705	2.74399	0.786028	0.45921	3.77796
ENSMUSG00000108736.1	Gm45151	2.77465	2.53355	4.93919	0.593054	1.27192	0.869909	4.18618	0.00470687	3.77472
ENSMUSG00000104623.1	Gm6394	1.66561	2.32024	2.42965	1.32675	0.200195	0.676089	2.98118	0.0220227	3.7656
ENSMUSG00000048007.4	Timm8a1	7.31418	6.07602	7.64805	2.02907	1.98035	1.6118	9.31706	4.98541e-05	3.76026
ENSMUSG00000074800.3	Gm4149	4.96585	8.4027	5.66078	1.39167	1.95824	1.6297	5.23268	0.00146684	3.75747
ENSMUSG00000088990.1	Gm22767	9.71182	7.59695	9.66136	2.31488	1.73876	3.31476	5.16564	0.00157338	3.74687
ENSMUSG00000089371.1	Mir1938	14.8286	30.0762	23.6843	5.46936	6.35796	5.89951	4.66343	0.00271266	3.73355
ENSMUSG00000050211.14	Pla2g4e	47.8919	44.1514	52.6767	13.0625	19.4667	8.52167	6.90114	0.000305	3.72722
ENSMUSG00000065444.1	Mir27a	9.13214	12.1636	15.2922	7.83489	5.35594	0.876481	2.50312	0.0428988	3.715
ENSMUSG00000054046.7	Klk13	64.687	53.1201	50.8341	17.0262	20.4443	10.0503	7.44576	0.000194558	3.69936
ENSMUSG00000068877.12	Selenbp2	0.59107	0.0901483	0.631597	0.0756092	0.112244	0.0808397	1.85902	0.108045	3.69068
ENSMUSG00000092674.2	Gm24105	3.61172	0.28338	1.10066	1.5715	0.0721372	0.193715	1.316	0.232154	3.68531
ENSMUSG00000100736.1	Gm5147	0.688836	0.525029	1.25564	0.481052	0.120269	0.166342	2.79461	0.0284822	3.68236
ENSMUSG00000089728.2	Clec2f	45.4726	43.7208	47.0814	20.2863	15.9361	6.13357	5.08692	0.0017097	3.67956
ENSMUSG00000061330.7	Gm11361	14.1818	12.7378	11.0815	4.93352	2.80531	2.92444	6.78751	0.000336181	3.67794
ENSMUSG00000087326.1	Gm12503	0.135035	0.254076	0.240397	0.0654707	0.0243856	0.103132	2.96366	0.022557	3.6759
ENSMUSG00000053647.4	Gper1	0.255296	0.313164	0.354136	0.135185	0.0376402	0.113084	3.45579	0.0116896	3.6724
ENSMUSG00000096751.3	Gm28373	2.70876	1.27531	4.90045	0.907616	0.736586	0.544368	3.02685	0.0206926	3.66272
ENSMUSG00000063929.6	Cyp4a32	0.873906	0.78822	1.25059	0.156904	0.41393	0.271402	4.1633	0.00483696	3.66196
ENSMUSG00000099269.2	Calm5	33.8105	53.9243	44.8679	36.8105	9.28529	5.28534	3.14631	0.0176042	3.65827
ENSMUSG00000029449.11	Rhof	1.76344	2.84878	2.07107	0.837645	0.633356	0.411802	5.72574	0.00089161	3.65812
ENSMUSG00000030359.14	Pzp	12.2522	0.022958	3.17412	0.00570766	4.18989	0.680614	0.555971	0.596615	3.64552
ENSMUSG00000039221.10	Rpl22l1	21.1857	35.5479	23.5259	5.32765	8.0639	8.39031	6.79208	0.000334859	3.64468
ENSMUSG00000038152.4	5033430I15Rik	1.98147	2.10763	4.34204	0.789623	1.15652	0.437892	3.54445	0.0104227	3.63964
ENSMUSG00000052595.6	A1cf	0.207549	0.0384672	0.196374	0.00956347	0.0384672	0.0842462	1.70233	0.135201	3.63277
ENSMUSG00000035298.8	Klhl35	0.446939	0.411444	0.746855	0.235174	0.131339	0.0991083	3.87142	0.00689731	3.61647
ENSMUSG00000078506.1	Gm13124	11.1297	9.60855	10.3667	5.55238	2.09953	2.07598	5.38506	0.00125351	3.61132
ENSMUSG00000041073.10	Nacad	0.24499	0.205108	0.392664	0.0780775	0.0586458	0.0928241	4.18719	0.00470121	3.60955
ENSMUSG00000074754.4	Gm561	6.22034	7.46647	7.64095	2.24678	1.92273	1.77753	7.22703	0.000232295	3.60716
ENSMUSG00000065489.1	Mir365-2	9.44852	9.44852	13.7343	2.41893	3.32994	3.27485	4.85622	0.0021917	3.60551
ENSMUSG00000094377.1	Gm24407	325.88	260.431	400.682	146.717	68.6905	74.0074	6.04058	0.000658993	3.60439
ENSMUSG00000044103.4	Il1f9	98.7401	136.184	87.6627	37.5085	37.2306	18.3201	6.00322	0.000682646	3.60035
ENSMUSG00000090021.1	Gm6493	0.306235	0.33032	0.468767	0.192029	0.0534676	0.102792	3.33779	0.0136425	3.59013
ENSMUSG00000085725.2	Gm15873	0.582162	0.341318	0.723505	0.330091	0.0546281	0.176696	2.56162	0.0394874	3.58491
ENSMUSG00000109038.1	Gm45120	2.69854	1.84245	2.32439	0.664019	0.360913	1.02175	3.85851	0.00700851	3.58234
ENSMUSG00000022877.8	Hrg	2.71837	0.0849208	1.01204	0.0439757	0.268724	0.398175	1.09563	0.311708	3.58136
ENSMUSG00000005493.15	Msh4	0.362678	0.235423	0.393066	0.109024	0.115228	0.0604602	4.56867	0.00301828	3.57473
ENSMUSG00000105814.1	Mir703	92.7487	92.617	116.514	35.3655	24.8641	25.4249	8.34703	9.77692e-05	3.57452
ENSMUSG00000073988.13	Ttpa	6.00468	4.3445	6.00163	1.63877	1.23477	1.69151	8.08339	0.000118772	3.57433
ENSMUSG00000027824.4	Vmn2r1	0.811148	0.129474	1.06533	0.330633	0.152199	0.0537614	1.61419	0.153239	3.57166
ENSMUSG00000105708.1	Gm36070	0.287029	0.150604	0.287029	0.166348	0.0205053	0.0812174	2.40804	0.0491114	3.56687
ENSMUSG00000087963.1	Gm25394	23.8127	25.7315	52.4874	15.7718	5.12508	9.20377	3.50376	0.0109845	3.56162
ENSMUSG00000027399.1	Il1a	15.7535	21.3253	15.0987	5.53246	5.35399	3.86559	8.34412	9.79767e-05	3.5547
ENSMUSG00000022902.7	Stfa2	59.1284	35.49	29.7892	7.17636	17.0254	11.1509	4.47963	0.00334077	3.54233
ENSMUSG00000027913.5	Crct1	348.747	500.901	442.056	122.499	105.934	134.603	11.208	1.57543e-05	3.53459
ENSMUSG00000074280.6	Gm6166	892.57	775.347	353.819	179.937	110.732	275.084	4.05064	0.00553847	3.5332
ENSMUSG00000042379.8	Esm1	0.24024	1.74116	0.428442	0.0702206	0.260818	0.216545	1.82692	0.113138	3.53143
ENSMUSG00000085862.1	Gm13483	0.576781	0.694852	0.456265	0.209528	0.197143	0.102147	3.91196	0.00656049	3.5301
ENSMUSG00000022126.6	Acod1	1.77957	0.440612	1.392	0.607749	0.403444	0.109377	2.18126	0.0679627	3.52598
ENSMUSG00000071141.7	Rpl36a-ps3	1.31543	3.12582	2.47507	0.637778	0.653172	0.571922	3.43709	0.0119777	3.52365
ENSMUSG00000045027.6	Prss22	16.6032	24.1219	19.9564	5.83468	6.20398	5.1004	8.96308	6.32776e-05	3.52321
ENSMUSG00000052392.4	Acot4	2.67358	1.80218	3.59125	0.919945	0.682653	0.649739	5.05406	0.00177048	3.52133
ENSMUSG00000047143.3	Dmrta2	0.207004	0.307476	0.15758	0.0927172	0.0981846	0.0260964	2.86686	0.0257691	3.52131
ENSMUSG00000097768.1	2310043M15Rik	1.15753	1.06305	1.95467	0.324394	0.409399	0.421165	4.58013	0.00297936	3.51907
ENSMUSG00000027048.15	Abcb11	0.43174	0.573844	0.244784	0.0894773	0.0724744	0.202038	3.30101	0.0143214	3.51666
ENSMUSG00000097016.2	Gm26708	0.822578	1.63793	1.1297	0.315326	0.253819	0.434135	4.36242	0.00382512	3.51347
ENSMUSG00000081344.5	Gm14303	8.13777	14.5132	12.6729	3.53723	4.14552	2.43785	4.5203	0.00318894	3.50747
ENSMUSG00000092219.1	Gm20443	0.822948	0.112966	1.43977	0.233617	0.0772226	0.179695	1.46391	0.189284	3.50497
ENSMUSG00000003849.8	Nqo1	13.246	14.4709	15.59	7.70991	2.81883	3.30757	5.56961	0.0010404	3.49995
ENSMUSG00000075015.3	Gm10801	345.258	129.839	196.038	62.0727	103.93	32.4318	3.58632	0.00987695	3.49896
ENSMUSG00000094655.1	Gm25360	370.869	265.533	422.496	129.771	86.0974	88.3486	7.47143	0.000190604	3.49646
ENSMUSG00000110710.1	RP24-263E2.3	0.0920303	0.0514006	0.159575	0.057709	0.0352799	0.0095505	2.2363	0.0627957	3.4944
ENSMUSG00000079297.4	Gm2223	0.651775	0.994311	0.985497	0.341074	0.212515	0.212515	4.45558	0.00343432	3.49433
ENSMUSG00000068674.2	Gm10247	3.76425	2.69803	4.61934	2.95466	0.22899	1.64245	2.18843	0.067266	3.49275
ENSMUSG00000032936.13	Camkv	0.344473	0.431369	1.04818	0.160741	0.199767	0.120674	3.07754	0.0193164	3.49171
ENSMUSG00000036731.7	Cysrt1	36.5325	65.032	37.9307	12.7402	13.3679	12.4441	6.81877	0.000327256	3.49015
ENSMUSG00000082920.1	Gm13864	0.825077	0.641762	1.06652	0.307013	0.267093	0.168249	3.82938	0.00726671	3.48813
ENSMUSG00000046721.11	Rpl14-ps1	16.8598	17.2159	9.61917	6.10573	2.74017	3.88174	4.58211	0.00297272	3.48257
ENSMUSG00000040706.4	Agmat	0.49528	0.18117	1.01944	0.243756	0.18117	0.054196	1.93148	0.0973594	3.48073
ENSMUSG00000058581.7	Gm5801	2.97322	2.57239	3.97007	1.26141	0.597393	0.972713	4.787	0.00236469	3.47835
ENSMUSG00000074652.3	Myh7b	0.223524	0.166831	0.364312	0.0408381	0.0889284	0.0889284	3.5405	0.0104757	3.47753
ENSMUSG00000003541.6	Ier3	89.4017	89.2212	121.71	29.8198	31.1771	25.0565	10.7479	2.04986e-05	3.4769
ENSMUSG00000033998.9	Kcnk1	7.37669	5.49626	8.07916	2.61317	1.90964	1.60884	6.94334	0.000294267	3.46929
ENSMUSG00000077222.1	Gm22270	29.5757	25.6438	40.7139	8.01693	9.12844	10.1691	6.01847	0.000672874	3.46877
ENSMUSG00000020839.16	Tmigd1	11.5835	13.3257	10.2589	4.94208	3.49289	2.2642	6.49808	0.000433302	3.46128
ENSMUSG00000074743.4	Thbd	27.8905	28.6842	39.0361	12.1721	10.6024	5.96821	6.48667	0.000437737	3.46055
ENSMUSG00000018604.18	Tbx3	1.50071	1.97918	1.80593	0.358406	1.10199	0.335407	4.35207	0.0038715	3.45699
ENSMUSG00000033510.14	Otud7a	0.409743	1.30335	0.654444	0.207715	0.163015	0.250236	3.19111	0.0165771	3.4518
ENSMUSG00000031543.18	Ank1	1.84764	0.471692	2.98215	0.22441	0.671935	0.425711	2.03028	0.0844551	3.45171
ENSMUSG00000063171.4	Rps4l	6.53455	3.22564	7.83103	4.22804	0.674227	1.46886	2.68662	0.0331155	3.45021
ENSMUSG00000105827.1	Hist2h2bb	139.753	197.942	114.353	60.0274	27.6272	46.5631	5.50462	0.00111042	3.44414
ENSMUSG00000077506.1	Scarna9	152.675	139.484	218.152	61.6642	41.6386	45.7396	6.44381	0.000454856	3.43574
ENSMUSG00000106799.1	Gm20756	0.603248	0.0654707	0.655326	0.122147	0.119269	0.0470907	1.50188	0.179501	3.42805
ENSMUSG00000071177.4	Serpina1d	6.11628	0.146863	2.5817	0.065693	1.58522	0.525916	0.939599	0.380617	3.42581
ENSMUSG00000081975.1	Gm12482	0.868152	1.19321	0.511896	0.233734	0.151577	0.356841	2.98126	0.0220204	3.42065
ENSMUSG00000019852.7	Arfgef3	3.98395	0.624172	2.82812	0.283963	0.759759	0.789022	2.00265	0.0878821	3.41925
ENSMUSG00000081640.1	Rplp0-ps1	39.8376	51.68	43.9356	12.3707	16.1357	11.4481	10.0158	3.18475e-05	3.41661
ENSMUSG00000111840.1	RP24-216P6.3	0.903269	0.219673	0.852702	0.0430311	0.25462	0.366305	1.84282	0.110587	3.41189
ENSMUSG00000098733.1	Gm27833	6.40723	12.6482	16.967	5.49706	3.7578	1.81298	2.94187	0.023241	3.411
ENSMUSG00000070331.14	Qrich2	0.233579	0.288441	0.367177	0.172535	0.0381865	0.0975811	3.37605	0.012973	3.40267
ENSMUSG00000057580.4	Gm10012	3.09013	3.60839	0.714902	0.39584	1.36939	0.355042	1.88624	0.103902	3.40132
ENSMUSG00000060438.5	Rps10-ps1	4.09459	7.92821	4.88252	2.13785	1.02912	1.8295	4.1091	0.00516136	3.40126
ENSMUSG00000066592.3	Gm7589	5.28138	3.82358	7.28361	2.85698	0.953959	1.42082	3.75128	0.00801198	3.40026
ENSMUSG00000097890.2	4930547M16Rik	0.366623	0.287681	0.504461	0.175939	0.106211	0.0764946	3.70026	0.00854399	3.3897
ENSMUSG00000065708.1	Gm22826	6.41354	3.87119	8.357	2.31488	1.54489	1.54489	3.61736	0.00949268	3.38226
ENSMUSG00000111671.1	RP24-275P22.2	0.802203	2.0641	1.19701	0.546122	0.234479	0.405902	3.0309	0.0205791	3.37837
ENSMUSG00000020461.10	Clhc1	0.358365	0.358365	0.449696	0.140105	0.168224	0.0664198	3.85349	0.00705223	3.37599
ENSMUSG00000100755.1	Rps23-ps1	7.45198	7.73487	10.5013	2.48996	3.48908	1.8694	5.46578	0.00115478	3.37513
ENSMUSG00000088252.1	Snord13	9.23662	15.6081	19.7039	3.67264	3.58609	5.6726	3.79557	0.00757952	3.37338
ENSMUSG00000065701.1	Rny1	270.755	182.278	332.306	126.116	46.6239	74.2312	4.51854	0.00319534	3.37307
ENSMUSG00000062380.4	Tubb3	36.0271	53.4698	43.4206	10.1782	10.6157	19.8355	6.3002	0.000518001	3.36791
ENSMUSG00000061808.3	Ttr	7.28381	0.0681134	5.68634	0.030032	1.77774	1.27948	0.683585	0.517571	3.36773
ENSMUSG00000029368.10	Alb	207.898	0.272736	85.8523	0.102906	52.3827	20.2584	0.507886	0.628106	3.36567
ENSMUSG00000111853.1	RP23-477K6.1	1.86462	3.38841	1.48939	0.807635	0.375901	0.794313	3.58307	0.00991818	3.36558
ENSMUSG00000110057.1	Gm2225	7.19633	7.07543	12.0163	4.22845	2.31116	1.73493	4.14678	0.00493342	3.36504
ENSMUSG00000069308.7	Hist1h2bp	7.0436	8.15665	6.18337	3.30212	1.46042	1.96194	5.44993	0.00117347	3.35554
ENSMUSG00000097093.1	C330013E15Rik	0.943667	0.786372	1.51529	0.39062	0.384742	0.209097	3.58841	0.0098506	3.34922
ENSMUSG00000052271.7	Bhlha15	0.131783	0.271423	0.215146	0.0775385	0.0729555	0.0378006	3.30692	0.0142099	3.34823
ENSMUSG00000084106.4	Gm6136	3.68947	4.50932	5.29031	1.49957	1.15719	1.37385	6.46297	0.000447113	3.34556
ENSMUSG00000026885.13	Ttll11	0.910912	0.275038	1.25144	0.631461	0.115797	0.123712	1.97655	0.0912465	3.34523
ENSMUSG00000098477.1	Gm27853	18.6713	12.3866	18.4517	5.65709	4.40402	4.6229	5.9074	0.000747825	3.34461
ENSMUSG00000079025.8	Gsdmc	50.1713	36.7364	37.5362	10.2046	14.2622	12.6383	9.64875	4.01562e-05	3.34324
ENSMUSG00000022766.12	Serpind1	1.38549	0.0672079	0.896256	0.0417964	0.249628	0.207255	1.15665	0.287668	3.34298
ENSMUSG00000006469.13	Slc34a3	0.108103	0.569262	0.422806	0.0624481	0.121669	0.0953392	2.08174	0.0784252	3.33748
ENSMUSG00000103907.1	Gm37498	1.97633	1.26816	1.51318	0.720466	0.462857	0.313217	5.0237	0.00182877	3.33531
ENSMUSG00000034818.16	Celf5	0.240319	0.539257	0.253998	0.102225	0.106311	0.082024	3.72857	0.00824417	3.33509
ENSMUSG00000060470.7	Adgrg3	1.21583	0.766497	1.40683	0.47482	0.290581	0.264069	4.83316	0.0022477	3.33476
ENSMUSG00000006218.4	Fam131c	3.22358	2.69005	3.25336	1.06464	0.947245	0.768321	7.18818	0.000239835	3.33158
ENSMUSG00000029059.9	Fam213b	36.5275	26.8652	41.1305	15.1671	9.37625	7.95733	6.22813	0.000553382	3.32363
ENSMUSG00000089542.1	Gm25835	136.124	93.3388	264.408	73.931	33.981	38.274	3.36184	0.0132174	3.32089
ENSMUSG00000044294.7	Krt84	2.03413	0.811098	14.2444	0.780724	1.05455	0.864488	1.39662	0.207816	3.31921
ENSMUSG00000103579.1	Gm37113	5.84479	2.87071	7.22239	1.05267	2.26851	1.40842	3.52731	0.0106554	3.31749
ENSMUSG00000026959.13	Grin1	0.598057	0.370698	0.688452	0.297248	0.0977683	0.14846	3.83124	0.00724991	3.31404
ENSMUSG00000072621.13	Slfn10-ps	1.05278	0.370704	0.993894	0.292249	0.250098	0.151046	2.99238	0.0216883	3.31366
ENSMUSG00000084131.1	Rpl3-ps2	3.77254	3.44015	3.32458	1.44553	0.849305	0.973019	6.61173	0.000391804	3.31334
ENSMUSG00000084260.1	Gm12844	3.31467	1.98578	0.865607	0.533697	0.253011	1.06422	2.23687	0.0627451	3.30628
ENSMUSG00000082935.3	Gm7658	3.08497	1.74046	3.31551	0.979542	0.84373	0.614266	4.33088	0.00396845	3.30331
ENSMUSG00000098874.1	Gm27960	3.78728	5.75127	10.0671	3.70454	2.26561	0.800286	2.55017	0.0401322	3.30199
ENSMUSG00000098286.1	Mir8091	12.2762	12.9776	17.3874	5.09989	3.93479	3.93479	5.37128	0.0012713	3.29743
ENSMUSG00000076143.1	Mir708	8.07244	6.33426	6.89653	1.57531	2.63207	2.33859	4.29789	0.00412476	3.29676
ENSMUSG00000048992.8	Prss32	0.505357	0.298383	0.632265	0.2512	0.156517	0.0720543	2.92501	0.0237852	3.29457
ENSMUSG00000060807.7	Serpina6	0.625216	0.0207887	0.961761	0.0520023	0.0836187	0.0836187	0.968276	0.367133	3.294
ENSMUSG00000102997.1	Gm17244	1.07304	0.232581	1.26361	0.780866	0.149126	0.0839858	1.66162	0.143267	3.29008
ENSMUSG00000081895.3	Rpl17-ps10	5.18049	9.9891	3.79082	2.25855	1.70874	1.43152	3.51625	0.0108086	3.2846
ENSMUSG00000061928.6	Dsg1b	217.783	223.468	227.387	72.9483	68.4322	62.7754	19.8319	4.07273e-07	3.2815
ENSMUSG00000071419.7	Rps15-ps2	1.81392	2.95948	2.16519	0.872043	0.581978	0.655012	4.23468	0.00444367	3.28101
ENSMUSG00000031297.14	Slc7a3	0.111589	0.155907	0.263471	0.0636906	0.110167	0.0201516	2.40929	0.0490238	3.2807
ENSMUSG00000064901.1	Snora21	19.0713	16.217	30.7489	6.29785	6.61025	6.61025	4.69314	0.00262406	3.27855
ENSMUSG00000050761.3	Gp1bb	8.07864	4.13893	11.3465	2.57125	1.77108	2.4121	3.63627	0.0092665	3.27809
ENSMUSG00000057244.6	Gm6139	0.734338	0.522052	0.748475	0.68579	0.0415068	0.28901	1.91301	0.0999803	3.27731
ENSMUSG00000096201.1	Gm10715	5.04135	1.98113	4.27961	1.22944	1.63169	0.630964	3.15764	0.0173382	3.27102
ENSMUSG00000109216.1	Gm44907	0.396623	0.994024	0.610518	0.258576	0.175686	0.156097	3.27718	0.0147808	3.26634
ENSMUSG00000083172.1	Gm13409	6.51917	9.21113	6.75662	3.51815	2.35831	1.45512	4.76477	0.00242342	3.26309
ENSMUSG00000053830.3	Gm9923	0.335326	0.565114	0.705927	0.16092	0.177579	0.13978	3.8538	0.00704955	3.26102
ENSMUSG00000089396.1	Gm23027	3.82827	4.36984	4.75773	0.931978	2.138	1.16194	3.79585	0.00757687	3.26061
ENSMUSG00000081004.1	Gm9157	2.23904	0.909897	3.72097	2.43083	0.162706	0.587002	1.64462	0.146768	3.25848
ENSMUSG00000040938.16	Slc16a11	2.99566	2.38516	5.94985	1.06116	1.02767	1.16548	3.91845	0.00650829	3.25611
ENSMUSG00000087739.1	Gm24644	7.6132	8.71011	7.96226	6.20724	1.23531	2.064	3.08068	0.0192345	3.24936
ENSMUSG00000085718.2	Rpl9-ps3	0.874624	1.5598	1.08657	0.539257	0.255647	0.318727	3.45946	0.0116339	3.24904
ENSMUSG00000050854.9	Tmem125	9.48155	9.67092	10.0919	3.39703	3.15719	2.55266	11.4723	1.36035e-05	3.24851
ENSMUSG00000041774.14	Ydjc	1.36232	1.24706	1.78292	0.566441	0.472403	0.341093	6.3037	0.000516346	3.24797
ENSMUSG00000024669.7	Cd5	2.36225	1.45366	2.84782	1.61538	0.969773	0.201485	2.42729	0.047782	3.24715
ENSMUSG00000110126.1	Gm9347	4.89536	4.75493	6.0627	2.63185	1.22196	1.32191	5.57566	0.00103414	3.24588
ENSMUSG00000103404.1	Gm37932	0.468668	0.218429	0.769874	0.293886	0.0653417	0.12618	2.17462	0.0686146	3.24207
ENSMUSG00000017950.16	Hnf4a	0.875173	0.0304997	0.448852	0.0157941	0.228046	0.0940546	1.00748	0.349298	3.24126
ENSMUSG00000043342.9	Hoxd9	7.38474	0.351929	7.83096	1.22878	0.821572	0.628427	1.14923	0.290505	3.24013
ENSMUSG00000097175.1	Gm27018	6.40026	3.99308	6.83662	3.02949	0.931859	1.85277	3.34213	0.0135646	3.23722
ENSMUSG00000086822.2	5330413P13Rik	0.100543	0.0980636	0.124954	0.0244768	0.0348518	0.0423714	4.01015	0.00581748	3.23385
ENSMUSG00000065725.1	Gm26165	17.8704	22.0419	33.783	10.4352	7.47143	5.31251	4.26553	0.00428473	3.23346
ENSMUSG00000087516.7	Tbx3os1	0.378431	0.111976	0.452907	0.0980777	0.13163	0.0464959	2.17914	0.0681702	3.23197
ENSMUSG00000099875.1	Gm15453	5.10555	4.86986	4.31497	1.94753	0.896501	1.80047	4.78379	0.00237305	3.23091
ENSMUSG00000005803.14	Sqrdl	7.43393	6.35965	7.00414	1.83774	2.12199	2.48853	10.9472	1.82667e-05	3.22932
ENSMUSG00000057963.9	Itpk1	15.6268	10.838	19.9473	6.05767	4.83105	3.52533	5.65012	0.000960453	3.22719
ENSMUSG00000032715.9	Trib3	4.32864	3.11232	4.41839	1.54289	1.09443	1.06564	6.54031	0.000417325	3.22695
ENSMUSG00000046415.11	B430212C06Rik	0.174109	0.325458	0.213574	0.0461582	0.100256	0.0771224	3.48986	0.011184	3.22637
ENSMUSG00000097254.1	C430042M11Rik	1.98007	2.76009	2.43928	0.852755	0.822771	0.582062	6.05429	0.00065054	3.2199
ENSMUSG00000064602.1	Snora41	28.8797	24.9039	42.2422	8.70855	10.9095	9.75484	5.38231	0.00125705	3.2168
ENSMUSG00000072692.7	Rpl37rt	5.24509	6.38587	7.41485	2.71515	1.85048	1.53687	5.77532	0.000849494	3.2161
ENSMUSG00000009092.4	Derl3	0.558217	0.641343	1.22523	0.645813	0.409383	0.0570762	1.95162	0.0945794	3.20888
ENSMUSG00000065304.1	Gm23245	8.51502	7.43251	16.7949	5.88516	2.12515	2.71692	3.03585	0.0204408	3.20613
ENSMUSG00000068748.7	Ptprz1	10.8341	2.77147	11.1236	4.10508	1.72783	1.4812	2.53343	0.0410945	3.19708
ENSMUSG00000042216.13	Sgsm1	1.41559	1.2083	1.60744	0.571664	0.527058	0.290257	5.91833	0.000740045	3.19203
ENSMUSG00000096409.3	Olfr890	0.53512	0.137301	0.460415	0.110478	0.116127	0.0829398	2.44079	0.0468721	3.18796
ENSMUSG00000063623.3	C230062I16Rik	0.242529	0.2072	0.2748	0.116388	0.0263212	0.137216	2.70314	0.032358	3.18704
ENSMUSG00000014294.4	Ndufa2	39.6937	49.0303	46.9082	16.5635	12.1926	14.1135	9.88724	3.45107e-05	3.18376
ENSMUSG00000064918.2	Gm22571	31.7391	33.2239	52.7017	11.8363	10.7389	13.723	4.88659	0.00212032	3.18341
ENSMUSG00000059776.7	Rpl13-ps6	1.01837	1.08559	0.507066	0.269982	0.119896	0.507066	2.49505	0.0433926	3.17627
ENSMUSG00000030724.7	Cd19	0.177865	0.163832	0.308407	0.124213	0.0558402	0.0429514	2.96866	0.022403	3.17468
ENSMUSG00000032802.8	Srxn1	16.5012	15.3388	17.1744	5.74629	5.76386	4.16798	11.0148	1.75739e-05	3.1735
ENSMUSG00000059606.3	Rnase2b	252.426	42.3743	148.485	41.6652	54.1092	22.5015	2.31753	0.055893	3.17259
ENSMUSG00000030854.17	Ptpn5	0.770292	1.14147	0.543173	0.269189	0.359773	0.1563	3.81475	0.0074003	3.16861
ENSMUSG00000034427.16	Myo15b	0.0657082	0.0700451	0.0911478	0.064204	0.0291057	0.00773601	2.34224	0.0539508	3.16634
ENSMUSG00000036185.9	Sapcd1	0.490062	0.247964	0.772856	0.302152	0.143242	0.0741769	2.2547	0.06116	3.15702
ENSMUSG00000097561.1	4632411P08Rik	0.495042	0.341907	0.49247	0.0959567	0.245442	0.11331	3.78673	0.00766375	3.15662
ENSMUSG00000102953.1	Gm37019	1.84832	0.940235	4.04435	0.694873	0.730872	0.467187	2.5508	0.0400962	3.15513
ENSMUSG00000107375.1	Gm43084	0.531978	0.838961	0.742345	0.155494	0.221403	0.302952	3.61244	0.00955252	3.15404
ENSMUSG00000028435.8	Aqp3	205.837	323.627	289.289	92.7088	108.723	61.239	6.49094	0.00043607	3.15275
ENSMUSG00000029847.13	Slc23a4	3.92217	2.44328	3.81156	1.45188	1.37552	0.606508	4.36917	0.00379521	3.15267
ENSMUSG00000071041.4	Gm15210	0.419214	0.649442	0.892495	0.24722	0.135708	0.2374	3.37142	0.0130522	3.15151
ENSMUSG00000083621.1	Gm14586	4.30117	5.81882	6.53784	2.69854	1.67067	1.22014	4.3551	0.00385788	3.14337
ENSMUSG00000065219.1	Snord32a	17.3501	16.6883	33.2361	6.06968	6.58959	7.88035	3.83498	0.00721621	3.14313
ENSMUSG00000045136.5	Tubb2b	7.21338	10.978	11.1466	1.98341	2.94541	4.76734	4.82754	0.0022616	3.1429
ENSMUSG00000065824.1	Gm26315	13.9036	19.0743	12.5733	10.3374	2.71436	3.90497	3.56825	0.0101086	3.14244
ENSMUSG00000034362.7	Csta1	88.4486	80.2524	74.3985	22.4163	23.6844	31.8955	10.8981	1.87899e-05	3.14121
ENSMUSG00000064346.1	mt-Tw	43.7281	22.7706	22.9588	19.3471	8.16322	4.81335	2.94094	0.0232705	3.14073
ENSMUSG00000020388.12	Pdlim4	7.87543	6.43893	11.7509	3.46834	2.68581	2.15291	5.2791	0.00139783	3.13312
ENSMUSG00000050762.5	Prss27	29.3593	24.227	21.1442	7.48231	9.51034	6.88254	8.41398	9.3132e-05	3.13038
ENSMUSG00000080538.1	Gm25541	17.1989	11.3838	24.9774	6.57571	3.69815	6.64459	3.61367	0.00953748	3.12867
ENSMUSG00000074155.2	Klk5	126.343	187.716	132.767	52.5107	46.1141	42.6837	9.23066	5.28026e-05	3.12602
ENSMUSG00000028246.13	Faxc	0.808708	0.817171	0.768128	0.336532	0.182448	0.270807	6.66041	0.000375418	3.1251
ENSMUSG00000105594.1	Gm43398	0.739176	0.385935	0.881417	0.248591	0.169937	0.199466	3.52441	0.0106953	3.12081
ENSMUSG00000099632.1	2900093K20Rik	1.55184	1.95195	1.75834	1.20218	0.595774	0.259705	3.0158	0.0210065	3.11868
ENSMUSG00000083011.1	Gm12816	0.764291	0.343955	0.913164	0.451267	0.121496	0.151474	2.42611	0.0478627	3.11668
ENSMUSG00000039110.14	Mycbpap	0.248155	0.334862	0.25755	0.130143	0.0658503	0.0833103	4.16251	0.00484157	3.11602
ENSMUSG00000083646.1	Gm6088	0.255095	0.0806329	0.312917	0.0360677	0.0579963	0.100396	2.1071	0.0756141	3.11482
ENSMUSG00000065822.1	Snord15a	36.0688	38.5381	65.8294	24.9457	13.2682	9.73013	3.90841	0.00658924	3.11128
ENSMUSG00000083716.4	Gm13436	5.26836	3.74657	6.43955	3.17044	1.46127	0.964614	3.51873	0.010774	3.10978
ENSMUSG00000098098.7	Bvht	3.52805	3.23961	5.5643	1.97268	1.13662	0.987747	4.17607	0.00476385	3.10748
ENSMUSG00000035020.11	Epgn	6.22697	41.5556	10.9938	3.92673	7.88479	3.15641	1.93829	0.0964106	3.10058
ENSMUSG00000084274.2	Gm12504	0.271119	0.739988	0.264433	0.189267	0.0939795	0.100766	2.59666	0.037581	3.09929
ENSMUSG00000100158.1	Gm28119	16.8768	9.9094	23.4256	5.23383	6.99504	3.73463	3.68985	0.0086572	3.0986
ENSMUSG00000024209.9	1700061G19Rik	0.145304	0.258679	0.2881	0.188209	0.175297	0.0125977	1.64929	0.145798	3.09608
ENSMUSG00000092867.1	Mir3058	9.66918	5.05989	13.3045	3.76884	1.88691	3.1527	2.8534	0.0262528	3.09553
ENSMUSG00000111189.1	RP23-138K22.2	2.14877	2.02022	3.40401	0.998429	1.16696	0.454217	3.55056	0.010341	3.08971
ENSMUSG00000080921.4	Rpl38-ps2	39.2135	32.0807	52.2341	12.1304	12.3224	15.0318	6.04229	0.000657931	3.08897
ENSMUSG00000097906.1	Gm9625	7.59887	9.04086	7.54737	3.7481	2.01143	2.37119	6.29466	0.000520625	3.08202
ENSMUSG00000040055.8	Gjb6	51.0846	40.6081	55.1206	7.44325	18.8717	27.0934	3.82731	0.00728545	3.08105
ENSMUSG00000025161.16	Slc16a3	6.74632	7.93051	4.27937	1.2078	3.05643	2.06683	4.26948	0.00426483	3.07971
ENSMUSG00000099170.1	5730403I07Rik	0.16616	0.205053	0.784124	0.2077	0.18345	0.0279187	1.60943	0.154274	3.07287
ENSMUSG00000058656.12	Samd12	1.91594	5.01268	2.35564	0.668412	1.66536	0.706309	3.00832	0.0212216	3.07186
ENSMUSG00000083496.1	Gm11263	1.10619	1.91503	0.672608	0.414702	0.340329	0.340329	2.90728	0.0243723	3.07185
ENSMUSG00000067049.7	Unc93a	0.416574	0.134177	0.418749	0.07746	0.0964459	0.108549	2.49256	0.0435465	3.06881
ENSMUSG00000093565.1	Rab26os	23.6272	22.7533	24.573	12.6109	6.06708	6.12028	5.90053	0.000752761	3.06833
ENSMUSG00000072594.3	Gm16439	0.677225	0.362991	2.54318	0.427314	0.903217	0.0649095	1.3659	0.216809	3.06594
ENSMUSG00000097657.2	Gm7389	0.241629	0.328832	2.02398	0.132439	0.176635	0.254205	1.59388	0.157705	3.06529
ENSMUSG00000106831.1	Ube2n-ps1	1.31779	2.30552	2.52493	1.09757	0.812534	0.320812	2.84873	0.0264229	3.06404
ENSMUSG00000100863.1	Gm12669	0.641909	1.60876	0.69673	0.339905	0.413155	0.181949	2.76164	0.0298193	3.06366
ENSMUSG00000098713.1	Rps2-ps5	0.397884	2.40494	1.87765	0.449888	0.439285	0.337921	1.88037	0.104782	3.06113
ENSMUSG00000084235.2	Gm15421	1.23695	1.75222	2.47588	0.30113	0.952897	0.659498	2.93662	0.023409	3.05869
ENSMUSG00000074445.4	Sprr2a3	14.787	0.839437	4.78207	1.15928	0.823475	2.071	1.31091	0.233773	3.05861
ENSMUSG00000043969.4	Emx2	1.80756	0.54072	2.94609	0.805078	0.343457	0.384985	2.06736	0.0800648	3.05842
ENSMUSG00000082465.1	Rps6-ps3	0.863581	0.92058	0.786601	0.908847	0.127324	0.196337	2.35752	0.0527849	3.05475
ENSMUSG00000064437.1	Snord49b	21.1893	20.5953	40.527	8.7897	7.0752	10.1823	3.76431	0.00788202	3.05227
ENSMUSG00000100680.1	1810044D09Rik	1.43387	1.95134	2.38465	1.24458	0.431416	0.462572	3.1449	0.0176377	3.04406
ENSMUSG00000021773.10	Comtd1	5.04833	3.64095	4.8549	2.49845	1.27151	1.02872	4.86692	0.00216625	3.04196
ENSMUSG00000004837.2	Grap	7.52794	9.07335	9.20315	3.83039	2.38039	2.50946	7.40646	0.000200792	3.03681
ENSMUSG00000011751.16	Sptbn4	0.531048	0.558945	0.795302	0.209815	0.243195	0.170401	5.826	0.000808748	3.03352
ENSMUSG00000078604.1	Gm10961	5.51733	1.42171	7.34885	4.20046	1.02259	0.52954	1.6002	0.156301	3.02965
ENSMUSG00000089791.1	Gm3555	0.63075	0.828477	0.988462	0.508161	0.298834	0.131604	3.04555	0.0201732	3.02372
ENSMUSG00000108461.1	AV356131	1.5327	1.19792	1.61427	0.563006	0.450405	0.429992	4.54069	0.00311573	3.02043
ENSMUSG00000095891.7	Gm10717	3.85933	1.09248	2.37428	0.904514	1.1963	0.348112	2.44588	0.0465336	3.0157
ENSMUSG00000029551.13	Psmg3	1.95454	2.53792	2.93249	0.97272	0.93681	0.606595	5.65575	0.000955123	3.00885
ENSMUSG00000082826.1	Mif-ps3	4.42211	5.22867	6.09827	1.75324	2.88979	1.06314	3.88982	0.00674215	3.00774
ENSMUSG00000109899.1	Gm6012	0.749227	0.690114	0.630754	0.578431	0.104457	0.201716	2.53372	0.0410773	3.00773
ENSMUSG00000065254.1	Gm23973	21.2418	21.7263	7.85287	6.75096	4.01134	4.75274	2.97145	0.0223178	3.00694
ENSMUSG00000026259.14	Ngef	3.12487	3.3192	4.7051	3.32267	0.909137	0.63871	2.99853	0.0215071	3.00662
ENSMUSG00000028982.9	Slc25a33	2.06889	2.21322	3.26554	0.897541	0.82654	0.763147	5.58359	0.001026	3.00326
ENSMUSG00000023039.16	Krt7	0.618775	1.32686	0.897309	0.430277	0.320976	0.204119	3.85988	0.00699657	3.00277
ENSMUSG00000111857.1	RP23-392I13.13	0.692831	0.430658	0.707436	0.866933	0.165093	0.0600424	1.84371	0.110445	3.00021
ENSMUSG00000084403.1	Rps15a-ps8	7.84393	6.89261	10.192	3.83168	2.25144	2.43203	4.9796	0.00191735	2.99867
ENSMUSG00000110275.1	Gm5905	11.1476	9.12528	13.6367	6.94786	2.34035	3.26743	4.05466	0.0055116	2.99671
ENSMUSG00000100078.1	Gm6170	5.17194	4.56632	6.62706	2.96792	1.33455	1.51578	4.80354	0.00232199	2.99631
ENSMUSG00000087926.1	Gm23233	12.4555	13.9196	15.818	5.79924	5.48702	3.31457	4.81561	0.0022914	2.99452
ENSMUSG00000028463.14	Car9	1.08536	1.22139	1.09409	0.237385	0.432715	0.512693	4.77923	0.00238503	2.99173
ENSMUSG00000108470.1	Gm4598	4.17201	2.43025	3.48436	1.30951	1.23187	0.838522	4.68725	0.00264137	2.98404
ENSMUSG00000036186.5	Fam69b	0.63343	0.579304	0.915713	0.203467	0.168365	0.365753	3.87172	0.00689469	2.98232
ENSMUSG00000057933.10	Gsta2	3.70897	2.79296	2.94605	2.75663	0.703942	0.622878	3.03825	0.0203742	2.97722
ENSMUSG00000107350.1	Gm42532	3.52956	3.0723	14.2185	1.23476	2.21962	2.21962	2.05142	0.0819241	2.97535
ENSMUSG00000093615.1	Mir5618	10.7242	11.5677	18.5951	6.09043	3.36683	4.40804	3.35762	0.013291	2.97437
ENSMUSG00000059325.14	Hopx	63.5977	75.9885	72.7729	16.1468	22.6633	35.9135	5.95366	0.000715524	2.97337
ENSMUSG00000084674.1	Gm26027	2.25697	2.96454	4.32441	1.27972	1.0705	0.838843	3.49456	0.0111161	2.97226
ENSMUSG00000106296.1	4632404M16Rik	0.529365	0.480614	0.696204	0.189777	0.189777	0.189777	4.92044	0.00204379	2.97165
ENSMUSG00000083022.1	Rps15a-ps6	17.3502	15.6796	19.468	8.7686	5.1954	4.57414	5.75692	0.00086486	2.96639
ENSMUSG00000106926.1	Rpl7-ps7	2.71221	2.51122	3.02484	0.792063	1.0905	0.917555	5.66357	0.000947783	2.96467
ENSMUSG00000051228.5	Nyx	0.391051	0.35739	0.378873	0.153289	0.105525	0.126195	5.55082	0.00106012	2.96384
ENSMUSG00000021566.6	Slc6a19os	0.664858	0.697902	0.505567	0.230649	0.126611	0.300615	3.64373	0.009179	2.95949
ENSMUSG00000021996.16	Esd	21.9071	29.2337	20.9495	8.80016	7.67024	7.68281	9.63915	4.04049e-05	2.95933
ENSMUSG00000064694.1	Gm24146	33.4256	53.0956	26.5611	22.8729	7.18761	11.0887	3.42108	0.0122304	2.95884
ENSMUSG00000110679.1	RP23-98C9.8	0.397051	1.07544	0.717212	0.94216	0.0570233	0.229365	1.61646	0.152746	2.95866
ENSMUSG00000022193.6	Psmb5	29.2376	35.3391	30.9917	10.7639	11.4216	10.1132	11.2203	1.5646e-05	2.9572
ENSMUSG00000098789.7	Jmjd7	0.561737	0.539916	0.383531	0.104452	0.146375	0.279049	3.37002	0.0130761	2.95675
ENSMUSG00000085649.7	A730032A03Rik	1.05178	0.83785	1.28128	0.602068	0.329254	0.231221	3.85703	0.00702137	2.95387
ENSMUSG00000087412.4	Gm15501	2.3873	2.30421	2.8467	1.1589	1.11702	0.491016	4.08125	0.0053374	2.95336
ENSMUSG00000027456.8	Sdcbp2	49.2071	69.6307	55.4074	26.1021	20.5925	13.9741	6.44565	0.000454107	2.95302
ENSMUSG00000065878.1	Snord34	5.4565	12.2405	11.9603	2.10361	4.0985	3.64152	2.80349	0.028133	2.953
ENSMUSG00000086353.1	Gm13481	1.0379	1.04151	0.796134	0.315783	0.74344	0.147175	2.87089	0.0256261	2.95058
ENSMUSG00000059195.10	Gm12715	1.51276	2.83845	2.23473	0.561045	0.998701	0.67262	4.01127	0.00580954	2.95028
ENSMUSG00000092805.2	Gm26461	18.0266	11.6723	21.3682	5.61912	4.79848	6.53487	4.73332	0.00250932	2.94772
ENSMUSG00000103260.1	Gm8146	0.350669	0.406996	0.31941	0.448587	0.0412852	0.0993974	2.02959	0.0845392	2.943
ENSMUSG00000108865.1	Gm44617	2.46515	2.11829	1.87883	0.956355	0.66313	0.612311	6.85134	0.000318244	2.93756
ENSMUSG00000107244.1	Gm43699	1.29369	1.91732	1.62643	0.466938	0.777257	0.448391	4.11927	0.00509873	2.92898
ENSMUSG00000042708.12	Shcbp1l	0.237169	0.0823379	0.358604	0.191074	0.0396907	0.0396907	1.78182	0.12069	2.92787
ENSMUSG00000039323.18	Igfbp2	21.1784	188.03	25.7443	22.5856	12.6049	14.4794	1.7445	0.127307	2.92396
ENSMUSG00000006529.14	Itih1	0.985288	0.0111172	0.302756	0.0111172	0.206995	0.0557507	0.748485	0.480055	2.91915
ENSMUSG00000082431.3	Tdpx-ps1	1.0849	1.58853	1.58853	0.287619	0.287619	1.27088	2.50676	0.0426774	2.91902
ENSMUSG00000043483.3	Gm6863	5.12043	5.05382	3.61232	1.89709	1.60601	1.23753	5.07843	0.00172516	2.91894
ENSMUSG00000109118.1	Gm45109	1.04677	1.04677	1.45817	0.503234	0.194009	0.655888	3.00675	0.0212673	2.91684
ENSMUSG00000024912.5	Fosl1	2.18315	3.20857	7.78684	1.77833	1.6235	0.828514	2.55896	0.0396361	2.91656
ENSMUSG00000002661.14	Alkbh7	7.59799	8.61915	6.48978	1.8332	2.73477	3.32272	5.853	0.000787939	2.91633
ENSMUSG00000035540.12	Gc	17.2537	0.0450028	7.39819	0.0198423	4.27574	2.39586	0.500597	0.632956	2.91604
ENSMUSG00000062070.12	Pgk1	122.219	150.512	108.07	42.1271	48.3778	39.4001	10.3261	2.63317e-05	2.91511
ENSMUSG00000029321.1	Slc10a6	16.8081	15.4294	23.6311	5.74363	7.50317	5.81659	7.03383	0.000272662	2.91248
ENSMUSG00000020256.14	Aldh1l2	4.33016	2.69271	3.5808	2.235	0.825906	0.942616	4.13859	0.004982	2.90878
ENSMUSG00000065904.1	Gm26109	15.1176	15.8108	17.9951	9.04084	7.81337	2.62267	3.11871	0.018271	2.90722
ENSMUSG00000075416.5	Gm14488	0.171239	0.130518	0.235354	0.0537597	0.0298977	0.130518	2.48808	0.0438243	2.90374
ENSMUSG00000044751.5	Gm12231	1.58418	1.80359	1.14316	0.724868	0.301681	0.599817	3.40519	0.0124871	2.90243
ENSMUSG00000037379.7	Spon2	2.39761	7.22688	2.62166	0.609989	1.58888	1.84129	2.47978	0.0443436	2.90093
ENSMUSG00000027530.15	Fabp12	0.196245	0.285072	0.269724	0.0864747	0.0616105	0.115714	3.54207	0.0104545	2.89895
ENSMUSG00000068246.5	Apol9b	0.514237	1.34921	3.81368	0.657231	0.514237	0.354004	1.76625	0.123408	2.89822
ENSMUSG00000043439.5	E130012A19Rik	2.94669	2.05402	3.71142	1.43401	1.21611	0.556456	3.72461	0.00828537	2.8981
ENSMUSG00000063235.16	Ptpmt1	1.33826	1.74351	1.71838	0.544642	0.533034	0.571092	7.07197	0.000264101	2.89808
ENSMUSG00000099492.1	Gm5525	1.33756	1.77261	2.52099	1.01838	0.449658	0.558786	3.61832	0.00948098	2.89698
ENSMUSG00000065608.1	Mirlet7c-2	9.26206	9.4573	9.4573	8.36312	2.20703	1.93249	2.74811	0.0303874	2.89675
ENSMUSG00000036411.10	9530077C05Rik	1.03568	2.13289	2.55563	1.69538	0.466328	0.321187	2.40065	0.049632	2.89577
ENSMUSG00000047443.14	Fam132b	0.670109	1.35422	1.07837	0.360718	0.267041	0.419625	3.92723	0.00643836	2.89513
ENSMUSG00000032854.12	Ugt8a	0.610961	0.078181	0.56741	0.139519	0.0744717	0.109748	1.51907	0.175229	2.8946
ENSMUSG00000094989.1	Rpl9-ps4	0.729282	0.870092	1.63791	0.795251	0.254322	0.22811	2.39565	0.049987	2.89215
ENSMUSG00000097674.1	Gm26610	0.632506	0.534117	0.775875	0.0894297	0.329887	0.358187	2.6059	0.0370948	2.88717
ENSMUSG00000030510.11	Cers3	91.8438	82.776	83.5378	34.0157	30.6975	25.3762	12.2799	8.84908e-06	2.88615
ENSMUSG00000083394.2	Gm11703	2.77913	2.39281	2.75449	1.13237	0.434096	1.51786	3.22053	0.0159379	2.88572
ENSMUSG00000055827.13	Gsdmc3	0.636967	0.636967	0.385929	0.234938	0.292799	0.0965678	3.02929	0.0206242	2.88274
ENSMUSG00000024486.5	Hbegf	20.7398	16.3755	30.5286	8.27671	8.91242	6.02641	5.41623	0.00121431	2.87758
ENSMUSG00000058064.5	Gm10036	4.21692	4.21692	4.69418	2.18828	1.09861	1.47951	4.86839	0.00216278	2.87606
ENSMUSG00000021200.14	Asb2	12.5558	18.1816	13.8868	7.0902	4.93894	3.88443	6.22851	0.00055319	2.87586
ENSMUSG00000101431.1	Gm7901	0.928528	0.593834	0.758112	0.497493	0.179646	0.201938	3.25792	0.0151636	2.87093
ENSMUSG00000106287.1	Gm43585	1.34452	1.1767	1.58356	0.982826	0.566284	0.204487	2.86864	0.0257058	2.86854
ENSMUSG00000064796.1	Terc	9.88799	10.1726	11.9049	3.06443	4.54116	3.68719	6.35507	0.000492772	2.8618
ENSMUSG00000053746.8	Ptrh1	14.6131	24.6379	21.6795	8.55872	6.4689	6.1505	5.6897	0.000923701	2.86112
ENSMUSG00000029671.15	Wnt16	2.31236	2.29455	2.01357	1.36942	0.838742	0.412302	4.03278	0.00565965	2.86019
ENSMUSG00000060621.6	Nkpd1	25.068	34.3251	25.6882	9.74593	11.8402	8.23775	8.15346	0.000112728	2.8601
ENSMUSG00000045053.1	Kcng3	0.477488	0.329784	0.504666	0.246883	0.0854873	0.162973	3.36488	0.0131647	2.85948
ENSMUSG00000021364.15	Elovl2	0.336514	0.00950388	0.455576	0.00950388	0.0876957	0.0744796	0.798913	0.452203	2.85544
ENSMUSG00000082319.3	Gm8822	3.65373	4.65321	4.63054	1.68231	1.5288	1.33764	7.60632	0.000171274	2.85505
ENSMUSG00000050623.4	Tex40	7.02033	2.84473	6.57703	2.16858	1.60499	1.6487	3.28958	0.0145398	2.85344
ENSMUSG00000089687.2	Rab42	1.57489	0.987807	1.04402	0.554868	0.376998	0.334963	3.63597	0.00927007	2.85335
ENSMUSG00000091780.2	Sco2	2.33372	2.74667	2.60067	1.33476	0.556252	0.973684	4.44633	0.00347105	2.85272
ENSMUSG00000106563.1	Mir6962	6.70245	6.61703	12.611	7.99656	2.72553	1.21038	2.08792	0.0777306	2.8523
ENSMUSG00000044748.8	Defb1	31.6406	38.551	22.1557	10.387	11.4085	9.77764	5.89212	0.000758855	2.84907
ENSMUSG00000083192.1	Rpl31-ps12	3.71082	3.57952	4.10197	2.93601	0.559115	1.4585	2.78283	0.0289525	2.8487
ENSMUSG00000032807.5	Alox12b	69.283	58.2206	68.8785	32.3697	21.3155	17.6186	6.95338	0.000291776	2.8467
ENSMUSG00000081431.1	Gm15483	4.04966	2.65506	4.75232	2.41448	1.55457	0.629156	2.85238	0.02629	2.84599
ENSMUSG00000088008.1	Gm25492	6.42279	4.23981	12.3576	1.86826	3.23157	2.49996	2.64106	0.0353027	2.84179
ENSMUSG00000019158.9	Tmem160	9.41551	7.11361	13.0945	4.31723	3.41488	2.68865	4.63992	0.00278512	2.84076
ENSMUSG00000034799.16	Unc13a	0.250898	0.124247	0.410304	0.0930926	0.11024	0.0580787	2.6488	0.0349211	2.82591
ENSMUSG00000064984.1	Snord73a	21.8068	19.0625	26.5278	7.40858	6.85245	9.61866	4.58403	0.00296626	2.82457
ENSMUSG00000029563.16	Foxp2	1.07624	0.104392	1.24977	0.198492	0.182745	0.178511	1.3189	0.231239	2.82317
ENSMUSG00000061988.3	Rpl10a-ps2	2.44295	27.5564	2.2342	0.118775	9.78399	4.98719	0.850892	0.424702	2.82168
ENSMUSG00000049124.3	Gm8186	25.8824	25.6243	21.8396	9.74897	7.36006	8.92762	7.84166	0.000142647	2.82073
ENSMUSG00000065557.3	Mirlet7c-1	8.81425	5.3594	5.81847	4.89841	1.82669	1.40506	2.65098	0.0348142	2.82018
ENSMUSG00000029102.9	Hgfac	0.928766	0.310333	1.21221	0.199893	0.242973	0.322875	2.30992	0.0565047	2.81582
ENSMUSG00000057400.14	Ces1c	1.92125	0.0357427	1.10795	0.0157593	0.375079	0.526949	0.719944	0.496324	2.81567
ENSMUSG00000078126.3	Rpl23a-ps3	4.96042	8.86537	4.0932	1.83112	2.58837	1.69515	3.59347	0.00978694	2.81363
ENSMUSG00000080877.1	Rpl22-ps1	3.73072	1.94746	6.26126	1.41693	0.9662	1.52837	2.59276	0.0377886	2.81151
ENSMUSG00000081992.1	Gm13408	5.13259	4.16217	5.4705	1.72795	2.00808	1.53396	6.04756	0.000654673	2.81128
ENSMUSG00000020205.8	Phlda1	5.29199	3.69966	8.89138	1.53514	2.24146	2.31023	3.63566	0.00927376	2.81067
ENSMUSG00000069899.3	Gm12166	0.475672	1.03656	1.09322	0.32088	0.263333	0.296379	2.93196	0.0235591	2.81045
ENSMUSG00000042549.10	Map2k3os	2.18455	2.17977	3.306	1.39244	0.872607	0.615411	4.01484	0.00578433	2.80639
ENSMUSG00000053465.5	Hs6st3	0.180401	2.62437	0.417517	0.242721	0.417517	0.0934717	1.22174	0.263754	2.80305
ENSMUSG00000068396.9	Rpl34-ps1	6.27609	8.59259	6.27609	2.65874	2.81632	2.07098	5.05421	0.00177019	2.80291
ENSMUSG00000068262.4	Gm5879	1.11027	1.22652	2.20632	0.452387	0.487966	0.627557	3.57797	0.00998333	2.80195
ENSMUSG00000081170.1	Gm12922	0.8006	0.515294	0.929198	0.383946	0.25917	0.182018	2.9978	0.0215283	2.79994
ENSMUSG00000093798.1	Gm8355	1.84069	2.52246	2.10863	1.05092	0.72346	0.600656	4.36838	0.00379871	2.79868
ENSMUSG00000046834.6	Krt1	6399.56	6399.56	4643.98	2709.4	2062.93	1559.27	6.45514	0.000450259	2.79455
ENSMUSG00000107950.1	Gm6375	0.809013	0.966598	1.53264	0.619113	0.128605	0.693883	2.24379	0.0621242	2.7941
ENSMUSG00000075184.3	F930017D23Rik	0.466059	0.306597	0.475971	0.136985	0.175102	0.131445	4.42752	0.00354716	2.79242
ENSMUSG00000021492.15	F12	0.870611	0.130054	0.483853	0.038905	0.190282	0.316008	1.41334	0.203064	2.79219
ENSMUSG00000046168.8	Kcnrg	3.79037	4.87891	3.11617	2.53161	1.50425	0.72357	3.27205	0.0148818	2.79209
ENSMUSG00000083757.1	Rps15a-ps4	1.17462	3.30677	3.08853	1.07718	0.731876	0.731876	2.55762	0.0397112	2.79141
ENSMUSG00000066629.1	Rpl36-ps3	3.49562	1.79801	1.83073	0.70552	0.663819	1.08561	3.11185	0.018441	2.79048
ENSMUSG00000088552.1	Mir1957a	49.8079	31.5837	63.8274	13.0728	37.1426	9.91013	2.77659	0.0292051	2.78978
ENSMUSG00000025226.11	Fbxl15	2.96843	2.64055	4.19962	1.10004	1.06829	1.30184	5.21925	0.00148753	2.78932
ENSMUSG00000098549.1	Gm5269	1.23674	0.614753	1.11778	0.361708	0.451006	0.24511	2.97983	0.0220635	2.78906
ENSMUSG00000006179.8	Prss16	0.512887	0.432993	1.17377	0.589222	0.190657	0.117388	2.14171	0.0719407	2.78865
ENSMUSG00000103170.1	Gm37170	0.810947	0.443037	0.993232	0.366538	0.2828	0.16675	2.95973	0.0226786	2.78479
ENSMUSG00000003955.7	Fam162a	195.63	191.285	183.983	47.0586	93.5374	71.9822	6.54824	0.000414402	2.78471
ENSMUSG00000085837.8	Kcnmb4os2	0.457442	0.619011	0.413441	0.18862	0.12588	0.224245	3.7065	0.0084769	2.78349
ENSMUSG00000070343.3	Gm10288	6.12164	6.5488	7.5159	4.21692	1.85657	1.85657	4.24805	0.00437399	2.77944
ENSMUSG00000064994.1	Gm22422	83.9791	65.2995	105.931	39.352	22.3358	31.2988	5.05271	0.00177302	2.77936
ENSMUSG00000024500.18	Ppp2r2b	0.276287	0.622774	0.303816	0.151786	0.11693	0.137249	3.19454	0.0165013	2.77653
ENSMUSG00000095547.1	Gm10719	2.54437	0.557438	1.2343	0.417623	0.715355	0.276566	2.07965	0.0786617	2.776
ENSMUSG00000036111.8	Lmo1	15.5409	17.3973	16.8257	11.0315	7.20027	2.84817	3.58496	0.00989418	2.7743
ENSMUSG00000039611.2	Tmem246	5.13013	4.52876	6.52572	2.09219	1.48644	2.29494	6.25619	0.00053929	2.77162
ENSMUSG00000060407.6	Cyp2a12	0.571464	0.024018	0.306114	0.0105898	0.120588	0.144003	0.913892	0.393023	2.77035
ENSMUSG00000002580.7	Mien1	34.7744	39.2483	37.6469	13.6719	14.3069	12.4756	11.7074	1.19689e-05	2.7673
ENSMUSG00000081404.1	Gm15694	3.10917	4.89445	5.23978	1.78015	1.47305	1.47305	3.86463	0.00695552	2.76606
ENSMUSG00000082100.1	Glns-ps1	0.897485	1.47667	0.527684	0.489209	0.416786	0.16421	2.3598	0.0526128	2.76539
ENSMUSG00000026051.8	1500015O10Rik	0.374505	0.833394	0.294838	1.17321	0.0629253	0.0629253	1.30843	0.234565	2.7647
ENSMUSG00000031594.9	Fgl1	1.09078	0.0187258	0.179183	0.00825642	0.601587	0.0332099	0.714547	0.499441	2.76453
ENSMUSG00000110331.1	Nudc-ps1	4.4757	6.99609	6.06572	2.95743	1.72115	1.80939	4.46912	0.00338129	2.76439
ENSMUSG00000054589.1	Gm9949	0.962911	0.717708	1.38297	0.356512	0.387685	0.335233	3.48578	0.0112432	2.764
ENSMUSG00000098813.1	Gm27326	32.5367	15.609	39.2277	11.5895	8.72147	9.53267	3.16633	0.0171371	2.76298
ENSMUSG00000011752.6	Pgam1	36.596	44.3133	33.1407	12.8998	14.9034	13.2479	10.1315	2.96495e-05	2.76164
ENSMUSG00000103823.1	Gm7899	0.528934	0.288316	0.418817	0.288316	0.0905158	0.118508	2.71075	0.0320155	2.76116
ENSMUSG00000104708.1	Gm42503	0.237425	0.0824268	0.400124	0.147581	0.0774137	0.0356383	1.75302	0.125766	2.7562
ENSMUSG00000085241.7	Snhg3	36.064	35.4503	38.7444	19.8343	14.2289	8.67855	5.58518	0.00102437	2.75576
ENSMUSG00000082755.1	Gm8692	1.591	1.34692	1.71626	1.24871	0.218021	0.655012	2.36982	0.0518654	2.7539
ENSMUSG00000090039.1	Gm15894	0.243727	0.123322	0.363677	0.184787	0.0830714	0.0368911	1.95549	0.0940548	2.75347
ENSMUSG00000068240.5	Gm11808	5.18406	5.85913	5.69187	1.79683	2.69326	1.72879	5.4016	0.00123254	2.75262
ENSMUSG00000069301.5	Hist1h2ag	11.1882	21.1973	11.0126	6.01638	3.21584	6.38485	3.60608	0.0096304	2.74983
ENSMUSG00000044860.9	Gm1123	0.964775	0.787707	1.03717	0.393537	0.331434	0.295443	4.61013	0.00288011	2.74891
ENSMUSG00000062933.7	Gm10123	34.8116	34.6602	26.9115	13.2846	10.1901	11.4818	7.5698	0.000176278	2.7475
ENSMUSG00000083833.4	Gm13841	4.09017	6.87663	4.59986	2.19096	2.59523	1.13237	3.58866	0.00984747	2.74728
ENSMUSG00000063651.11	Cnfn	250.574	243.684	246.699	78.313	103.254	89.9541	12.7688	6.90676e-06	2.74505
ENSMUSG00000010825.17	Grid2ip	0.590792	0.44406	0.695949	0.185073	0.230279	0.208811	5.19603	0.00152404	2.74393
ENSMUSG00000086109.2	Gm13391	0.724882	0.78604	1.16397	0.529192	0.326293	0.196684	3.10863	0.0185214	2.7439
ENSMUSG00000111514.1	RP23-269O24.7	2.29983	1.23194	2.58642	0.536031	1.28173	0.528633	2.87643	0.0254308	2.74191
ENSMUSG00000077345.1	Snord70	18.0273	29.1354	28.3461	12.1636	8.1481	7.51803	4.06397	0.00544991	2.74111
ENSMUSG00000090273.3	Prr22	0.308763	0.383727	0.508921	0.158556	0.130121	0.14645	3.60266	0.00967263	2.73207
ENSMUSG00000026278.14	Bok	24.3133	31.5933	36.4419	12.2288	12.0835	9.44036	7.40449	0.000201109	2.73162
ENSMUSG00000103206.1	Gm8515	7.66303	8.33711	15.4095	3.54478	5.12674	2.78203	3.67326	0.00884108	2.73042
ENSMUSG00000022342.5	Kcnv1	0.0751343	0.435114	0.246164	0.0762822	0.0751343	0.0717292	1.8571	0.108343	2.72972
ENSMUSG00000025227.14	Mfsd13a	3.85937	2.03411	5.15154	1.07151	1.40336	1.34429	3.42753	0.012128	2.72808
ENSMUSG00000027071.14	P2rx3	0.315488	0.284868	0.396828	0.180632	0.196105	0.0527976	2.65405	0.0346642	2.72784
ENSMUSG00000039462.4	Col10a1	0.460083	0.160953	0.253833	0.440545	0.0470456	0.0470456	1.61543	0.152968	2.72655
ENSMUSG00000102187.1	Gm7897	50.3746	62.1818	54.4842	22.593	37.8438	10.2954	3.62288	0.00942607	2.72533
ENSMUSG00000097527.2	1700112J16Rik	0.299509	0.219653	0.336232	0.124744	0.0591376	0.147303	3.00326	0.0213685	2.72509
ENSMUSG00000056665.2	Them6	2.18834	0.855173	3.49752	0.964554	0.631466	0.558843	2.29233	0.057947	2.72253
ENSMUSG00000031089.7	Slc6a14	46.321	36.6254	40.5011	19.2038	14.0136	12.7273	8.34881	9.76425e-05	2.72224
ENSMUSG00000067870.5	Rpl31-ps8	6.13521	8.04703	5.19497	2.48993	2.98025	1.73034	4.29243	0.00415126	2.72152
ENSMUSG00000085574.1	Gm13053	3.49118	3.41693	5.49188	2.05053	1.01518	1.59723	3.68157	0.00874839	2.72037
ENSMUSG00000100188.1	Gm29561	2.53954	1.19132	3.52097	0.866776	1.25911	0.511084	2.44403	0.046657	2.71643
ENSMUSG00000069305.3	Hist1h4n	33.8799	59.42	29.8789	17.7998	10.016	16.6141	3.92444	0.00646048	2.7156
ENSMUSG00000074108.1	Rpl10-ps2	1.28456	0.646315	1.47031	0.713876	0.395204	0.228299	2.42697	0.0478041	2.71322
ENSMUSG00000063632.6	Sox11	0.132476	0.0658087	0.16008	0.0459578	0.030671	0.0501592	2.77883	0.0291139	2.71016
ENSMUSG00000004371.14	Il11	0.547219	0.601742	0.792308	0.352328	0.185364	0.207193	3.77276	0.00779902	2.70923
ENSMUSG00000097713.1	Gm7741	1.26744	1.22417	2.44373	0.760082	0.47115	0.553019	3.26303	0.015061	2.70794
ENSMUSG00000091732.1	Gm17541	1.32735	0.959587	0.710387	1.20544	0.108112	0.34969	1.75825	0.124829	2.70747
ENSMUSG00000086324.8	Gm15564	1.95183	2.25622	14.4456	4.64326	1.06128	0.754416	1.35408	0.22036	2.70561
ENSMUSG00000034987.4	Hrh2	1.05605	0.365132	1.0894	0.660182	0.173725	0.194731	2.14165	0.0719463	2.70329
ENSMUSG00000054459.6	Vsnl1	3.34312	3.53319	3.5841	0.607605	2.24701	1.53911	3.47926	0.0113387	2.70264
ENSMUSG00000032310.4	Cyp1a2	0.437107	0.041247	0.228738	0.0181863	0.028196	0.364196	1.02263	0.342594	2.70254
ENSMUSG00000043488.5	Frmd8os	1.2982	1.46804	1.80842	0.689958	0.342595	0.741986	3.37476	0.012995	2.70177
ENSMUSG00000103711.1	Tstd1	1.38234	1.09383	2.13651	0.312479	0.733329	0.714389	2.96097	0.0226404	2.69989
ENSMUSG00000064397.1	Gm23624	24.1558	5.77057	11.3745	42.8842	1.05235	1.92952	1.13586	0.295678	2.69901
ENSMUSG00000065126.1	Snord104	106.43	99.6306	153.28	48.3568	39.5903	44.0651	5.66138	0.000949834	2.69863
ENSMUSG00000097752.2	Gm26688	0.444425	0.440328	0.32129	0.218727	0.0609013	0.233918	2.45763	0.0457625	2.69505
ENSMUSG00000055760.12	Gemin6	6.61246	7.3118	7.43335	3.50195	2.63124	2.04338	6.55155	0.000413188	2.69331
ENSMUSG00000103164.1	Gm38150	4.37069	3.46985	7.67147	2.17677	2.2057	1.3052	3.21889	0.0159729	2.69038
ENSMUSG00000096052.1	9930004E17Rik	1.49755	0.837094	2.52943	0.688684	0.678321	0.368649	2.38702	0.0506065	2.68931
ENSMUSG00000108866.1	Gm44791	3.22996	14.0602	3.65553	1.26129	2.29135	2.84372	1.99454	0.0889146	2.68883
ENSMUSG00000087367.1	Gm15491	0.927908	0.613116	1.19633	0.842688	0.0755774	0.55509	1.67696	0.140175	2.68661
ENSMUSG00000079641.3	Rpl39	219.357	213.539	210.502	106.077	70.8466	67.9312	8.31448	0.000100118	2.68629
ENSMUSG00000021070.5	Bdkrb2	2.84961	3.42773	6.07691	1.73687	1.71141	1.08536	3.65699	0.00902548	2.68595
ENSMUSG00000027737.10	Slc7a11	19.5922	10.3191	11.8328	6.04618	3.64767	5.58043	4.84151	0.00222724	2.68592
ENSMUSG00000000049.11	Apoh	2.65077	0.0520892	1.61466	0.0574504	0.498429	0.388567	0.766978	0.469708	2.68503
ENSMUSG00000050534.8	Htr5b	0.810528	0.490105	0.712612	0.197393	0.131735	0.537306	2.61682	0.0365281	2.68421
ENSMUSG00000107198.1	Gm19619	0.188962	0.130232	0.170864	0.0286086	0.0460021	0.15552	2.19613	0.0665262	2.68302
ENSMUSG00000103847.1	Gm20056	1.85088	0.970681	0.887187	0.813593	0.403985	0.254481	2.42365	0.0480308	2.68227
ENSMUSG00000030693.10	Klk10	114.387	283.438	115.758	37.2382	63.5682	81.3756	3.24811	0.0153629	2.68128
ENSMUSG00000044005.13	Gls2	2.26449	2.22589	2.49655	0.955182	0.901839	0.767829	7.90474	0.000135929	2.68116
ENSMUSG00000093793.1	Gm24091	9.57224	16.1725	22.3175	7.6248	5.61406	4.41908	2.99051	0.0217439	2.67994
ENSMUSG00000038155.10	Gstp2	2.03685	1.8628	3.01183	0.920629	0.661577	0.985345	3.98698	0.00598404	2.67951
ENSMUSG00000035105.5	Egln3	158.411	87.3364	174.389	34.2534	55.864	65.2618	4.23412	0.00444658	2.67929
ENSMUSG00000109973.1	Gm45397	2.02785	2.13893	2.5528	0.953518	0.783435	0.783435	5.96858	0.000705443	2.67855
ENSMUSG00000095280.1	Gm21738	195.048	59.8612	101.082	44.4723	80.6992	17.6228	2.25002	0.0615721	2.67806
ENSMUSG00000035370.7	Adat3	1.61601	1.59338	2.53521	0.860962	0.635566	0.64063	5.03147	0.00181365	2.67769
ENSMUSG00000028011.16	Tdo2	1.19026	0.00943287	0.369584	0.00943287	0.0960972	0.215722	0.638055	0.544989	2.67688
ENSMUSG00000046719.7	Nxph3	1.50886	2.05003	2.84454	1.75892	0.524538	0.530215	2.8233	0.0273702	2.67456
ENSMUSG00000052293.14	Taf9	0.237634	0.278279	0.354586	0.127792	0.0809946	0.120239	3.33049	0.0137744	2.67322
ENSMUSG00000034258.3	Mfsd7c	4.8387	4.00543	3.88612	2.01289	1.47843	1.33421	7.00912	0.000278378	2.67293
ENSMUSG00000025723.12	Nmb	1.86994	2.15182	1.80877	0.762757	0.361785	1.33447	3.04633	0.0201517	2.6724
ENSMUSG00000106648.1	Gm43176	2.55969	1.51217	2.04286	0.892418	0.710708	0.656975	4.94979	0.00197992	2.67179
ENSMUSG00000078672.2	Mup20	3.59803	0.0394493	1.07433	0.0394493	0.185031	0.975866	0.678215	0.520759	2.67178
ENSMUSG00000047798.15	Cd300lf	0.638438	0.134091	0.340819	0.223253	0.0989346	0.0712339	1.87451	0.105667	2.67171
ENSMUSG00000064945.1	Rny3	204.785	233.021	211.759	91.9151	57.0106	100.163	6.65413	0.00037749	2.67149
ENSMUSG00000042165.8	Gm9774	0.465291	0.9005	0.760226	0.392914	0.242675	0.183122	3.00457	0.0213305	2.66914
ENSMUSG00000110433.1	RP23-478N15.3	3.17549	3.34449	6.26327	2.07658	1.40722	1.25441	3.22476	0.0158482	2.66861
ENSMUSG00000063522.5	2010109I03Rik	11.5235	12.5228	15.8377	5.88407	5.92474	3.54455	6.08022	0.000634899	2.66856
ENSMUSG00000058755.3	Osm	0.328247	0.112195	0.290561	0.278547	0.0648119	0.0335624	1.64889	0.145881	2.66853
ENSMUSG00000105388.1	Rpl36a-ps2	5.46691	7.05448	5.2762	2.34181	2.12347	2.15089	4.90993	0.00206722	2.6684
ENSMUSG00000026154.4	Sdhaf4	5.43822	6.15984	5.33416	2.00787	2.63984	1.78453	6.20783	0.000563838	2.66828
ENSMUSG00000025732.5	Fam195a	4.96307	5.46945	6.88545	2.90941	1.63042	2.11781	4.99013	0.00189576	2.66774
ENSMUSG00000058952.12	Cfi	2.14099	0.0164905	0.692901	0.0164905	0.449088	0.165218	0.628143	0.551075	2.66378
ENSMUSG00000022149.17	C9	1.50815	0.909887	1.26939	0.539478	0.490413	0.354305	4.37626	0.00376406	2.66262
ENSMUSG00000104802.1	Gm5869	11.4916	4.99707	3.83681	3.88822	1.47363	1.98422	2.53589	0.0409515	2.66236
ENSMUSG00000028148.11	Them5	261.098	171.394	265.224	130.168	96.0869	51.1384	4.00422	0.00585962	2.655
ENSMUSG00000090602.3	Gm5611	0.641944	1.11309	0.591295	0.448304	0.299186	0.172832	2.66572	0.0341006	2.6529
ENSMUSG00000032257.6	Ankk1	12.4787	5.29693	7.90445	6.89874	2.49057	1.7082	2.60909	0.0369283	2.64966
ENSMUSG00000024391.7	Apom	1.82295	0.2021	1.24349	0.145363	0.459987	0.362077	1.34358	0.223557	2.64857
ENSMUSG00000025401.8	Myo1a	0.148784	0.123117	0.234641	0.101289	0.110146	0.0225203	2.04275	0.0829524	2.64801
ENSMUSG00000104904.1	Gm43082	0.966424	0.420502	1.01073	0.577953	0.340596	0.120617	2.0505	0.082032	2.64597
ENSMUSG00000028645.11	Slc2a1	83.2525	71.5972	83.2836	29.493	40.6956	22.483	6.70271	0.00036181	2.64352
ENSMUSG00000024479.2	Mal2	85.1591	60.928	76.1453	28.0414	31.1051	24.572	9.00145	6.16388e-05	2.64349
ENSMUSG00000062353.6	Gm15772	9.54936	16.5683	8.80101	4.00657	4.66163	4.00657	4.20418	0.00460722	2.64313
ENSMUSG00000091277.1	Gm1818	0.209997	0.357163	0.209997	0.11293	0.14081	0.0550544	2.68318	0.0332755	2.64235
ENSMUSG00000049303.10	Syt12	2.85541	1.56458	2.8299	0.75588	1.30019	0.708515	3.8793	0.00683035	2.64111
ENSMUSG00000094518.1	Gm6421	4.49305	5.88831	4.38903	2.29001	1.01429	2.67884	3.43183	0.0120602	2.63501
ENSMUSG00000073102.7	Drc1	0.241404	0.516262	0.187769	0.0341319	0.125905	0.273249	1.73946	0.128226	2.63186
ENSMUSG00000071748.2	Gm14698	0.219195	0.0986448	0.25041	0.11921	0.0603186	0.0434423	2.31958	0.0557285	2.62955
ENSMUSG00000044646.14	Zbtb7c	16.9034	13.1633	19.1699	7.09681	7.35653	4.56889	6.15253	0.000593465	2.62925
ENSMUSG00000042750.7	Bex2	0.71726	1.27987	0.994954	1.4355	0.232191	0.16307	1.82005	0.114257	2.62837
ENSMUSG00000021913.7	Ogdhl	0.786609	0.363438	0.78579	0.34071	0.197633	0.18964	2.96921	0.0223862	2.62414
ENSMUSG00000021803.9	Cdhr1	3.46911	4.19156	2.43635	1.69817	1.43067	0.817269	4.11424	0.00512959	2.62401
ENSMUSG00000028367.5	Txn1	105.847	118.221	109.071	40.6989	43.3797	42.7795	15.4401	2.05075e-06	2.6236
ENSMUSG00000086645.2	Gm15743	0.579171	0.363196	0.890931	0.180413	0.245117	0.238872	2.88325	0.0251927	2.62285
ENSMUSG00000032860.5	P2ry2	2.59628	1.68416	3.66139	0.765094	1.20307	0.981626	3.75635	0.00796118	2.62103
ENSMUSG00000103149.1	AA914427	0.944258	0.813338	0.770535	0.584593	0.46907	0.126289	2.4287	0.0476864	2.62098
ENSMUSG00000069302.5	Hist1h2ah	10.1131	17.9183	9.96553	5.45628	3.35161	5.43611	3.86716	0.00693378	2.61857
ENSMUSG00000011034.6	Slc5a1	51.0789	36.1033	52.2768	24.0886	19.8616	11.3531	4.76473	0.00242353	2.61854
ENSMUSG00000058672.6	Tubb2a	77.5646	89.7578	77.4988	21.8695	31.3001	43.4733	5.96669	0.000706705	2.61654
ENSMUSG00000081169.1	Gm12551	9.39206	12.8939	8.95518	8.16547	2.04251	3.67416	3.08817	0.0190405	2.6159
ENSMUSG00000040127.13	Sdr9c7	84.6806	80.425	76.7316	35.4483	31.5841	26.1893	11.0853	1.68836e-05	2.61476
ENSMUSG00000063820.11	Arl9	1.0849	1.33081	0.69828	0.639791	0.287619	0.307516	2.67835	0.033502	2.61082
ENSMUSG00000047230.6	Cldn2	0.181915	0.0766636	0.0442865	0.238946	0.00635675	0.0229335	1.09618	0.311484	2.60929
ENSMUSG00000006014.16	Prg4	0.810165	1.04277	0.107582	1.31451	0.119022	0.0344048	0.943418	0.3788	2.60672
ENSMUSG00000103309.1	BC037039	1.72885	1.82213	2.02407	1.19033	0.583963	0.535712	4.28252	0.00419986	2.60548
ENSMUSG00000052616.10	Terb1	0.711507	0.334355	0.839463	0.189086	0.200513	0.296858	2.86639	0.0257858	2.6033
ENSMUSG00000065734.1	Snord49a	59.3907	39.8431	81.0718	26.1994	18.4781	22.9294	3.86372	0.00696333	2.60195
ENSMUSG00000079415.2	Cntf	0.190799	0.643462	0.740444	0.319632	0.071066	0.237564	1.65744	0.144119	2.60007
ENSMUSG00000077457.1	Snord65	8.99563	8.19376	19.1515	6.99699	2.04517	5.7899	2.20932	0.0652774	2.59929
ENSMUSG00000054383.2	Pnma1	0.941812	0.549492	0.941812	0.318661	0.383893	0.231851	3.58167	0.00993603	2.59887
ENSMUSG00000070167.1	Snora57	46.0718	46.1702	72.8803	28.8381	17.3212	18.3121	4.47165	0.00337149	2.59859
ENSMUSG00000093178.1	Snord87	12.1636	7.93603	17.6809	3.94212	4.79164	5.21949	3.03585	0.0204409	2.59777
ENSMUSG00000057278.8	Snrpg	20.651	21.6547	18.6114	9.08175	6.84797	7.64403	9.58324	4.18873e-05	2.59766
ENSMUSG00000110619.1	RP23-457J22.8	3.04362	3.39901	2.29902	0.849532	1.22375	1.27192	4.26973	0.00426359	2.59761
ENSMUSG00000024379.3	Tslp	1.45712	5.43873	2.73315	3.28917	1.03078	0.40079	1.68941	0.137713	2.59748
ENSMUSG00000076437.10	Selenoh	16.351	19.4027	18.8244	7.90413	5.71932	7.59348	8.09346	0.000117881	2.5926
ENSMUSG00000097675.2	1700101I11Rik	1.24149	2.41963	1.21376	0.651999	0.484799	0.655301	3.49403	0.0111236	2.59171
ENSMUSG00000034457.10	Eda2r	3.39603	4.13606	2.64522	1.29154	1.16715	1.39444	6.18226	0.000577323	2.5913
ENSMUSG00000025020.11	Slit1	2.61644	4.87562	2.02035	1.39697	1.66334	0.651046	2.87996	0.0253072	2.59118
ENSMUSG00000039070.5	Cpa4	104.096	138.835	103.922	54.2483	41.2227	38.7213	7.88022	0.000138496	2.59075
ENSMUSG00000067106.6	Gm5529	1.2357	1.45483	1.35882	0.89169	0.28609	0.558719	3.12563	0.0181014	2.58652
ENSMUSG00000053654.7	Krt42	0.994829	3.20923	0.565179	0.864869	0.68308	0.18282	1.54696	0.168493	2.58444
ENSMUSG00000047841.8	BC051628	1.0633	0.509642	1.36031	0.210584	0.431048	0.468091	2.46097	0.0455457	2.58268
ENSMUSG00000104784.1	Gm42984	0.510419	0.910277	0.910277	0.274488	0.21243	0.422364	2.87449	0.0254989	2.5802
ENSMUSG00000023341.14	Mx2	0.572589	0.726251	2.18851	0.599629	0.543358	0.180982	1.92548	0.0982031	2.57933
ENSMUSG00000052364.4	B630019K06Rik	0.660626	0.590642	1.04924	0.603826	0.144388	0.283828	2.57229	0.0388963	2.5792
ENSMUSG00000097193.1	Gm26664	0.918703	0.97934	1.18754	0.290393	0.529011	0.406944	3.41216	0.0123739	2.57913
ENSMUSG00000029632.7	Ndufa4	114.153	115.68	93.9937	49.8945	38.4395	37.8732	9.35915	4.84863e-05	2.57749
ENSMUSG00000104046.1	Gm37567	0.406459	0.748748	0.770021	0.586274	0.258864	0.0986441	2.12603	0.0735819	2.57634
ENSMUSG00000089281.1	Scarna6	134.185	89.5712	148.98	84.8048	40.0933	32.0653	3.68087	0.00875613	2.57593
ENSMUSG00000024530.7	Slmo1	0.279126	0.437634	0.437634	0.17626	0.155885	0.117631	3.34441	0.0135241	2.57422
ENSMUSG00000018821.3	Avpi1	48.3977	107.221	70.1361	34.3204	28.104	22.4055	4.28551	0.00418515	2.57412
ENSMUSG00000022875.17	Kng1	7.16725	0.0262837	2.79058	0.0241386	2.31072	0.515842	0.502718	0.631543	2.57391
ENSMUSG00000100257.1	C4bp-ps1	1.17357	0.977953	1.71488	1.06476	0.361057	0.318427	2.50445	0.0428178	2.57226
ENSMUSG00000051279.2	Gdf6	0.108141	0.284085	0.0593625	0.142634	0.0486151	0.0160698	1.40919	0.204235	2.57159
ENSMUSG00000099032.2	Tcf24	0.861949	0.717294	0.909162	0.468328	0.506632	0.147717	2.97475	0.0222173	2.56968
ENSMUSG00000035031.15	C8a	1.48067	0.0100685	0.34644	0.0100685	0.321198	0.0886948	0.600793	0.568081	2.56676
ENSMUSG00000006273.14	Atp6v1b2	44.8022	39.5913	47.7017	16.8622	18.1119	16.4202	13.3009	5.32632e-06	2.56573
ENSMUSG00000006931.15	P3h4	9.72664	9.94919	11.8637	5.20532	4.54643	2.9686	6.18532	0.00057569	2.56422
ENSMUSG00000020877.11	Scrn2	5.32735	4.03487	5.60799	2.4186	1.60948	1.85957	5.78743	0.000839551	2.56373
ENSMUSG00000065327.1	Gm22058	32.3262	24.5338	36.2972	15.994	7.90777	13.6301	4.4945	0.00328433	2.56247
ENSMUSG00000064952.1	Gm24920	9.34701	13.0206	14.2436	5.92686	2.9989	5.85669	3.24315	0.0154646	2.56144
ENSMUSG00000086077.7	Gm14396	2.86199	0.151515	3.83924	1.44981	0.313337	0.241014	0.880947	0.409363	2.56087
ENSMUSG00000084910.1	C630043F03Rik	1.56911	1.39317	1.63216	0.777397	0.557946	0.498891	5.48949	0.00112747	2.56075
ENSMUSG00000108239.1	Gm19434	0.195796	0.0572299	0.535913	0.0355911	0.0814879	0.125338	1.31413	0.232748	2.55985
ENSMUSG00000028776.14	Tinagl1	3.8955	5.33264	4.52612	2.26962	2.02281	1.25677	5.48834	0.00112878	2.55979
ENSMUSG00000035595.6	1600002K03Rik	4.55898	6.5827	6.09679	1.79636	2.79515	2.18711	4.83634	0.00223988	2.55836
ENSMUSG00000040432.4	Ltb4r2	10.7658	9.75207	13.1979	6.27385	5.10229	2.70288	4.43646	0.00351078	2.55806
ENSMUSG00000010307.7	Tmem86a	19.6839	23.674	16.9681	7.78387	7.78387	7.76531	8.46294	8.98996e-05	2.55782
ENSMUSG00000015134.15	Aldh1a3	20.8255	22.5065	18.0958	5.09004	7.63729	12.7421	4.49258	0.00329156	2.5578
ENSMUSG00000032892.14	Rangrf	6.78974	8.69209	7.0976	3.14187	2.35395	3.36331	6.37993	0.000481799	2.55767
ENSMUSG00000051146.2	Camk2n2	0.681561	0.356662	1.03054	0.240598	0.162408	0.385607	2.27849	0.0591079	2.55466
ENSMUSG00000101188.1	Eif4a-ps4	1.94916	4.21416	2.88728	0.964785	1.35073	1.10207	3.59625	0.00975224	2.55237
ENSMUSG00000053398.11	Phgdh	45.7916	34.6303	41.2133	26.2295	12.6029	12.0568	4.60081	0.00291052	2.55222
ENSMUSG00000109953.1	5430430B14Rik	0.883472	1.04687	1.25718	0.210408	0.534545	0.611642	3.06105	0.0197531	2.54715
ENSMUSG00000097636.7	Mirt1	1.18495	0.954696	1.03137	0.439995	0.477104	0.339096	6.65545	0.000377054	2.54622
ENSMUSG00000034768.4	Asb16	1.17445	1.32364	1.1634	0.331057	0.747206	0.440906	4.25523	0.00433708	2.54591
ENSMUSG00000042115.4	Klhdc8a	0.82227	0.488293	1.17962	0.212135	0.257907	0.515724	2.76146	0.0298268	2.54544
ENSMUSG00000021868.6	Ppif	52.1459	41.2059	59.1562	22.2767	20.2643	17.1765	8.07165	0.00011982	2.54442
ENSMUSG00000020875.9	Hoxb9	2.64904	0.0795365	3.07275	0.0296246	0.952374	1.27712	0.662692	0.530042	2.54332
ENSMUSG00000033831.5	Fgb	11.3532	0.0537341	2.56465	0.038649	4.89785	0.471821	0.528267	0.61465	2.54322
ENSMUSG00000051225.9	Fam83a	6.26257	7.14557	6.48839	3.69098	2.25294	2.1683	6.4121	0.000468014	2.54116
ENSMUSG00000025082.8	Vwa2	3.0808	3.7999	3.68752	1.85362	1.67899	0.879098	4.80799	0.00231067	2.53915
ENSMUSG00000036114.3	Rpp25l	14.2554	16.7633	15.5282	6.15692	6.44337	5.74982	8.76637	7.25e-05	2.53851
ENSMUSG00000075225.13	Ccdc162	0.314732	0.323142	0.424309	0.0998153	0.172504	0.153316	4.5902	0.00294561	2.53755
ENSMUSG00000085156.7	Snhg15	15.0222	11.6022	17.9033	7.11684	5.6008	4.90369	5.70252	0.000912135	2.53726
ENSMUSG00000046687.5	Gm5424	0.66347	0.66347	0.929692	0.194741	0.211789	0.59009	2.77055	0.0294516	2.53679
ENSMUSG00000073602.10	Serpinb3b	417.029	165.092	346.261	247.19	147.854	40.449	1.96593	0.0926518	2.53613
ENSMUSG00000078377.4	Gm4294	3.61258	3.93512	1.29186	1.15266	1.29186	0.738367	2.27204	0.0596573	2.53607
ENSMUSG00000029752.12	Asns	31.9182	32.3179	30.3368	16.6596	11.2108	10.3909	7.66367	0.000163739	2.53433
ENSMUSG00000103385.1	Gm37752	0.33273	0.240102	0.125982	0.0728332	0.063363	0.125982	2.37435	0.0515307	2.53232
ENSMUSG00000074653.10	Lrrc31	0.472471	0.559974	0.0989034	0.623158	0.0172682	0.14367	1.03609	0.336723	2.52898
ENSMUSG00000083992.1	Gm11478	18.3029	14.5386	18.5741	11.4077	5.6438	4.90472	4.28158	0.00420452	2.52671
ENSMUSG00000082274.1	Gm14026	0.305722	0.170751	0.420191	0.114436	0.0959802	0.125662	2.50718	0.0426521	2.52615
ENSMUSG00000077202.1	Gm25612	3.99828	7.1305	3.30852	2.15016	1.16867	2.27695	2.52007	0.0418799	2.52572
ENSMUSG00000092713.1	Gm22858	13.2025	13.2025	25.8381	5.55598	10.9018	4.8261	2.72682	0.0313041	2.52517
ENSMUSG00000104704.1	Gm43133	1.90042	1.37958	2.1533	1.30641	0.900374	0.31804	2.37385	0.0515674	2.52302
ENSMUSG00000081058.5	Hist2h3c2	0.983714	0.880827	1.40623	0.374466	0.578383	0.359592	3.42172	0.0122203	2.52137
ENSMUSG00000032591.15	Mst1	9.2592	7.68708	9.62016	5.30878	3.83122	2.19193	4.50711	0.00323732	2.51902
ENSMUSG00000111662.1	RP23-158E1.3	2.58677	2.25084	2.98431	0.893421	1.14088	1.07077	6.34908	0.000495459	2.51881
ENSMUSG00000100599.1	1700120C14Rik	1.25191	1.39809	0.828628	0.349432	0.523168	0.483662	3.74953	0.00802964	2.51777
ENSMUSG00000020108.3	Ddit4	28.0056	29.5012	26.7334	8.46193	11.6853	13.8003	7.557	0.000178071	2.51527
ENSMUSG00000048087.5	Gm4737	7.85469	9.96991	7.75974	3.58007	3.26682	3.26682	7.86383	0.000140244	2.51527
ENSMUSG00000071014.10	Ndufb6	36.9787	46.8158	38.1514	17.7604	14.9448	15.7386	8.59601	8.17411e-05	2.51227
ENSMUSG00000040658.6	Dnph1	10.4575	10.2246	10.9472	8.16281	2.72634	3.40812	3.76622	0.00786316	2.51195
ENSMUSG00000096842.1	Gm10736	800.894	809.179	779.04	392.196	289.017	283.603	9.55545	4.2647e-05	2.51086
ENSMUSG00000026354.8	Lct	0.165194	0.156633	0.196637	0.053538	0.106406	0.0572563	3.48328	0.0112797	2.50982
ENSMUSG00000065353.1	Snora73b	1011.38	744.601	1068.88	682.217	335.461	226.102	3.48432	0.0112645	2.50862
ENSMUSG00000055095.2	Spink6	4.54419	4.71008	1.12462	1.35349	0.710175	1.48434	1.78112	0.120811	2.50565
ENSMUSG00000083311.3	Gm5643	0.349693	0.714736	0.521515	0.177752	0.0789377	0.566186	1.78503	0.120137	2.50451
ENSMUSG00000096243.1	Gm24265	426.632	341.248	535.422	256.338	115.277	169.964	4.42029	0.00357689	2.50419
ENSMUSG00000082837.1	Gm15373	8.20037	9.74076	10.5949	6.92925	3.51272	2.32626	3.22752	0.0157901	2.50402
ENSMUSG00000032661.9	Oas3	0.196854	1.00461	1.83548	0.429424	0.30051	0.200067	1.41639	0.20221	2.50265
ENSMUSG00000053801.18	Grwd1	13.413	13.3931	16.7301	7.51077	5.91524	4.4375	6.34035	0.000499402	2.50221
ENSMUSG00000066902.7	Rps23-ps2	6.17463	3.10722	5.83512	3.53155	1.1792	1.75629	2.66794	0.0339947	2.50145
ENSMUSG00000026983.10	Il1f5	99.8356	101.247	99.8356	42.6999	50.2823	30.1332	7.27922	0.000222587	2.5009
ENSMUSG00000064778.1	Snord59a	8.17387	10.1584	16.3609	4.63466	3.87696	4.95654	3.00512	0.0213145	2.50078
ENSMUSG00000084817.3	Gm5526	1.76307	2.61644	2.12398	0.734307	0.985515	0.867101	3.61366	0.00953758	2.50006
ENSMUSG00000080848.3	Gm9385	3.80855	5.12732	5.56074	3.58826	1.2499	1.60745	3.14884	0.0175446	2.49945
ENSMUSG00000029369.17	Afm	0.763367	0.0120503	0.398521	0.0120503	0.122763	0.149472	0.679324	0.520099	2.49904
ENSMUSG00000070271.7	Gm13268	3.70081	1.47517	3.18454	2.81278	0.484222	0.847075	1.88396	0.104243	2.49773
ENSMUSG00000004929.12	Thop1	41.8464	35.0719	45.3891	16.5562	14.8136	17.4472	10.3961	2.52434e-05	2.4966
ENSMUSG00000082193.1	Rpl5-ps1	2.65557	2.07198	2.35336	1.01298	0.974618	0.848676	4.91468	0.0020566	2.49495
ENSMUSG00000091754.8	Gm3636	1.64672	0.977318	3.4972	0.673029	1.10018	0.518673	2.23739	0.062698	2.49142
ENSMUSG00000103313.1	Gm38357	5.33049	5.75549	8.64058	1.73216	3.40857	2.91661	4.19693	0.00464708	2.49083
ENSMUSG00000019689.4	Fmc1	7.87561	10.7092	6.76641	4.64699	2.4849	3.19539	4.24214	0.00440465	2.48988
ENSMUSG00000070687.11	Htr1d	2.01987	0.756044	3.06917	1.29331	0.663638	0.382412	1.92127	0.0987994	2.48365
ENSMUSG00000089953.3	Rnf224	3.4517	4.08255	4.0979	1.78178	1.91192	1.13524	5.5815	0.00102813	2.48338
ENSMUSG00000088442.1	Gm23553	9.19666	9.04216	14.6322	6.6566	4.08459	3.06984	3.49497	0.0111101	2.48265
ENSMUSG00000110062.1	B430319F04Rik	0.297676	0.321032	0.471958	0.204922	0.139735	0.107492	3.16769	0.0171059	2.48224
ENSMUSG00000088913.1	Gm22611	21.1139	16.545	18.0679	6.03736	8.58426	7.87497	4.9715	0.00193413	2.48157
ENSMUSG00000044894.14	Uqcrq	24.0763	28.0264	23.2542	10.6809	9.3545	10.2727	10.5332	2.32581e-05	2.48088
ENSMUSG00000027398.13	Il1b	6.5874	2.1315	4.4206	2.7858	1.70139	0.888128	2.28243	0.058775	2.48019
ENSMUSG00000078695.8	Cisd3	9.44398	12.9996	10.2354	6.86198	3.58602	3.42036	4.42189	0.00357029	2.48011
ENSMUSG00000070877.4	Ldlrad1	0.805028	0.324455	1.06033	1.07512	0.087368	0.205681	1.40613	0.205102	2.47984
ENSMUSG00000027102.4	Hoxd8	5.67893	1.24719	6.52393	1.09494	1.38926	1.996	1.72058	0.131728	2.47969
ENSMUSG00000039715.8	Wdr34	8.90845	5.11455	10.0305	5.18941	2.60966	2.30025	3.31928	0.0139797	2.47956
ENSMUSG00000102275.1	Gm37144	1.8844	1.3638	2.31951	0.882975	0.75766	0.600378	3.83397	0.00722533	2.47952
ENSMUSG00000099980.1	Gm5619	2.59941	1.95113	2.2285	1.13527	0.719652	0.908467	4.20383	0.00460912	2.47928
ENSMUSG00000097103.1	Gm2885	0.550968	0.349364	0.457805	0.491598	0.0528806	0.223644	1.74267	0.12764	2.47844
ENSMUSG00000105077.1	Gm4859	2.45126	0.955173	0.893266	0.435787	0.473892	0.632553	2.36908	0.0519199	2.4778
ENSMUSG00000058351.10	Smim4	3.53142	2.9765	3.15423	1.68446	1.12694	1.15784	5.48125	0.00113688	2.47736
ENSMUSG00000083892.3	Gm1848	3.51244	3.50421	1.06111	1.87942	0.323075	1.34124	1.62971	0.149905	2.47633
ENSMUSG00000092626.1	9130230N09Rik	0.912318	0.88982	1.50373	0.258987	0.562523	0.553218	2.68397	0.0332389	2.47478
ENSMUSG00000005667.8	Mthfd2	5.6214	5.04918	4.75751	2.09557	1.69621	2.47313	7.42847	0.000197272	2.47286
ENSMUSG00000096257.2	Ccer2	0.400621	9.17626	0.198926	0.43686	0.162911	0.620558	0.7706	0.467699	2.47236
ENSMUSG00000064247.14	Plcxd1	9.41404	11.6332	8.12676	5.4662	2.97486	3.64352	5.3475	0.00130267	2.47222
ENSMUSG00000102950.1	Gm37018	3.59432	4.02765	4.62695	1.41562	2.20093	1.44483	6.09483	0.000626271	2.4708
ENSMUSG00000073077.6	Gm7173	0.429448	0.16498	0.400885	0.585282	0.0963871	0.0372785	1.4147	0.202684	2.46995
ENSMUSG00000087590.2	Epb41l4aos	34.8053	31.0126	46.5913	20.0376	14.8385	11.6297	5.00534	0.00186509	2.46854
ENSMUSG00000097055.1	Gm4419	0.316331	0.316331	0.548498	0.291373	0.0328274	0.378293	1.48654	0.183395	2.46825
ENSMUSG00000043541.16	Casc1	0.240008	0.257184	0.299109	0.106189	0.108988	0.107165	5.67733	0.000935009	2.46681
ENSMUSG00000111375.1	Btbd8	0.455751	0.447686	0.754561	0.348227	0.188002	0.164305	3.31913	0.0139824	2.46675
ENSMUSG00000103200.1	Gm37328	0.787161	0.787161	1.17456	0.535882	0.327607	0.286855	2.88425	0.0251577	2.46625
ENSMUSG00000085236.3	2610206C17Rik	0.458996	0.217461	0.436734	0.178907	0.109373	0.149658	2.61064	0.0368475	2.46618
ENSMUSG00000100658.1	F730311O21Rik	0.452747	0.10041	0.577776	0.166257	0.145859	0.0765326	1.57398	0.162199	2.4655
ENSMUSG00000076460.1	Mir744	7.94496	10.5823	11.5894	8.2854	2.86895	2.86895	2.66553	0.03411	2.46448
ENSMUSG00000085833.2	Gm13003	0.446368	0.364406	0.41691	0.145404	0.128427	0.237753	3.63976	0.00922548	2.46233
ENSMUSG00000108258.1	Gm43913	0.931086	0.313091	0.59554	0.579359	0.225036	0.0947162	1.81394	0.115263	2.46211
ENSMUSG00000040767.10	Snrnp25	9.79403	9.91261	8.33142	4.83744	2.86951	3.89654	5.82497	0.000809551	2.45984
ENSMUSG00000081467.1	Gm13337	1.1585	0.725048	0.498429	0.59046	0.179985	0.261526	2.32158	0.0555692	2.45906
ENSMUSG00000037411.10	Serpine1	2.32834	3.56063	3.11189	0.952519	1.91812	0.965204	4.11881	0.00510156	2.45879
ENSMUSG00000003271.17	Sult2b1	18.9682	22.7283	22.0171	9.81371	8.73099	7.53304	9.73769	3.79356e-05	2.45644
ENSMUSG00000069917.7	Hba-a2	4.4785	12.7396	0.0850954	2.69511	0.0316884	2.99707	0.497098	0.635292	2.45529
ENSMUSG00000051726.6	Kcnf1	0.0159227	0.156968	0.187606	0.0716151	0.0159227	0.0307481	1.07218	0.321371	2.45302
ENSMUSG00000045699.3	Gm21411	1.17319	0.0488119	1.91247	0.32134	0.339875	0.0756782	0.779576	0.462747	2.45293
ENSMUSG00000087575.7	Gm12976	0.996485	0.901048	1.99457	0.565016	0.472645	0.472645	2.66351	0.0342066	2.45174
ENSMUSG00000041351.16	Rap1gap	2.50295	2.29125	3.21178	1.35233	1.19053	0.805611	5.34674	0.00130369	2.44822
ENSMUSG00000097779.1	4833407H14Rik	0.339248	0.745289	0.605012	0.284346	0.313782	0.123628	2.37318	0.0516168	2.44516
ENSMUSG00000057359.7	Gm17494	0.171008	0.186245	0.143772	0.0809447	0.0401145	0.094347	3.27761	0.0147724	2.44455
ENSMUSG00000025333.10	Gpr143	1.33706	0.10262	0.879638	0.10262	0.0860694	0.866232	0.958848	0.371525	2.44148
ENSMUSG00000111211.1	RP23-128C4.2	1.20172	0.94739	1.51626	0.909061	0.417159	0.328365	2.8529	0.0262709	2.44036
ENSMUSG00000027401.9	Tgm3	128.409	118.911	107.97	64.5385	42.2817	41.667	7.03349	0.00027274	2.44029
ENSMUSG00000103588.1	Gm18445	13.1726	13.8625	7.82398	1.6195	15.4554	3.79577	1.83005	0.112632	2.43877
ENSMUSG00000107460.1	Gm44186	0.111001	0.250885	0.183061	0.198741	0.0133027	0.133279	1.32705	0.228675	2.43773
ENSMUSG00000054161.12	Fam83e	0.97921	0.694103	1.49846	0.643337	0.335061	0.340402	3.08108	0.0192243	2.43658
ENSMUSG00000067017.5	Gm3608	0.289902	0.438592	0.263024	0.176271	0.0891905	0.145862	2.97986	0.0220626	2.4362
ENSMUSG00000042195.9	Slc35f2	7.0235	7.74007	6.9537	4.23168	2.97012	2.13592	5.54351	0.00106791	2.43598
ENSMUSG00000025648.17	Pfkfb4	15.0557	11.4401	14.9699	7.00864	6.12032	4.2356	6.08745	0.000630612	2.43388
ENSMUSG00000045761.15	Fam179a	2.72213	1.80277	3.14069	1.31373	0.938575	0.889186	4.43132	0.00353162	2.4322
ENSMUSG00000085538.1	Gm11455	0.950695	1.65171	2.87026	0.369604	1.02554	0.844987	2.11844	0.0743898	2.43166
ENSMUSG00000047094.8	Ofcc1	0.390982	0.623181	0.336773	0.194224	0.294226	0.10188	2.61149	0.0368034	2.43163
ENSMUSG00000019945.9	1700040L02Rik	0.590949	0.330327	0.629553	0.302658	0.201986	0.145473	2.56852	0.0391041	2.42688
ENSMUSG00000109509.1	Rps12-ps4	0.962103	2.00125	2.00125	0.682417	0.722658	0.566272	2.60954	0.036905	2.42506
ENSMUSG00000031143.4	Ccdc22	0.280306	0.632349	0.477649	0.251767	0.231834	0.107028	2.5634	0.0393879	2.42501
ENSMUSG00000068452.7	Duox2	0.316542	0.490308	0.877484	0.254497	0.377455	0.10783	2.20182	0.065984	2.42488
ENSMUSG00000046637.3	Ttc34	0.253283	0.129066	0.234177	0.0692998	0.0423658	0.176058	2.15378	0.0707025	2.42342
ENSMUSG00000056271.13	Lman1l	0.653415	0.656828	1.00514	0.1215	0.491715	0.496865	2.23117	0.0632602	2.42082
ENSMUSG00000054031.13	Rdh18-ps	1.05287	0.899091	1.32178	0.359879	0.950266	0.267478	2.50548	0.0427552	2.41969
ENSMUSG00000026198.15	Abcb6	0.628217	0.466934	0.717237	0.287042	0.255391	0.20715	4.42062	0.00357552	2.41913
ENSMUSG00000052825.6	Gm9892	0.968356	1.01148	0.956	0.273104	0.375961	0.62437	3.24006	0.0155284	2.41892
ENSMUSG00000072694.7	1500011B03Rik	6.93445	3.7282	8.1384	5.06104	1.71086	1.79808	2.57575	0.0387065	2.41796
ENSMUSG00000063328.6	Gm9396	2.82619	2.03832	1.58456	1.46127	0.449571	0.964614	2.54628	0.0403535	2.41791
ENSMUSG00000040078.9	Gm9769	26.1712	29.9547	28.4368	13.2043	11.7053	10.3295	7.99508	0.000126924	2.41732
ENSMUSG00000028896.13	Rcc1	20.2699	19.9116	25.7645	11.4209	8.57699	7.62088	7.02693	0.000274244	2.41591
ENSMUSG00000029715.5	Pop7	7.10785	7.6517	7.50725	3.48113	2.93574	2.86462	7.42196	0.000198306	2.41336
ENSMUSG00000033508.7	Asprv1	844.402	1188.1	837.934	421.343	423.973	335.036	7.44582	0.000194548	2.4128
ENSMUSG00000065642.1	Snora69	6.32473	9.56867	11.3195	5.73833	3.18224	2.79987	2.93151	0.0235738	2.41178
ENSMUSG00000053675.8	Tgm5	28.5306	33.6695	27.9525	15.6383	14.7867	8.41064	5.36782	0.00127581	2.41026
ENSMUSG00000065258.1	Gm23969	12.9812	9.3302	25.0318	8.17387	5.63342	4.95654	2.44086	0.0468677	2.4087
ENSMUSG00000111329.1	RP23-228B2.3	0.392928	0.418596	0.583116	0.288164	0.110468	0.219638	2.76913	0.0295097	2.40854
ENSMUSG00000079429.9	Mroh2a	0.979027	1.08898	0.9098	0.588881	0.442464	0.273093	4.53557	0.00313396	2.40737
ENSMUSG00000078154.3	Gm12184	0.351489	0.52705	0.639098	0.46173	0.112407	0.171611	2.14525	0.0715756	2.40637
ENSMUSG00000004791.6	Pgf	0.87962	0.668922	0.972339	0.241438	0.235748	0.695957	2.65049	0.0348382	2.40497
ENSMUSG00000045107.4	Saysd1	2.60274	3.77778	3.89528	1.62451	1.28727	1.34462	5.14862	0.00160179	2.40437
ENSMUSG00000030474.9	Siglece	1.92508	2.80112	0.719535	1.13448	0.778831	0.319065	1.80837	0.116187	2.4037
ENSMUSG00000082433.2	Gm9025	0.411229	0.129985	0.799782	0.153019	0.182156	0.116563	1.55346	0.166959	2.40343
ENSMUSG00000002100.15	Mybpc3	0.167393	0.110605	0.13138	0.10143	0.0503647	0.0353717	2.49792	0.0432164	2.40112
ENSMUSG00000077733.1	Gm23608	6.87418	6.207	7.78888	6.74067	2.63909	1.43427	2.28087	0.0589063	2.40028
ENSMUSG00000063524.13	Eno1	83.0001	86.303	81.6391	35.7115	37.9387	31.26	13.0652	5.96871e-06	2.39989
ENSMUSG00000016252.7	Atp5e	17.5494	28.2663	19.3191	8.21624	8.22222	10.1787	5.65241	0.000958278	2.39926
ENSMUSG00000097781.1	9330136K24Rik	0.203302	0.362568	0.283697	0.138404	0.0846119	0.130143	2.86431	0.02586	2.39899
ENSMUSG00000019080.7	Mfsd3	2.80853	2.31871	4.27046	1.15839	1.57634	1.13698	4.00438	0.00585845	2.3954
ENSMUSG00000054582.4	Pabpc1l	0.692496	0.275962	1.0712	0.528656	0.136914	0.216575	1.75669	0.125108	2.39497
ENSMUSG00000022768.15	Ccdc116	0.819965	0.810114	1.40661	0.595202	0.442504	0.272114	3.27097	0.0149031	2.39496
ENSMUSG00000056598.16	Lrrc48	1.42135	0.832729	1.16175	0.562292	0.354603	0.501104	4.09574	0.005245	2.39354
ENSMUSG00000110529.1	RP23-314A15.5	0.154963	0.168236	0.154963	0.209669	0.0644935	0.0234555	1.7143	0.132913	2.39308
ENSMUSG00000108782.1	Gm45035	0.771291	0.661529	1.1943	0.225578	0.97242	0.212245	2.01012	0.0869422	2.38865
ENSMUSG00000071573.13	Rnls	2.97266	1.33194	3.80871	1.18065	1.11221	0.869252	2.64101	0.0353056	2.38834
ENSMUSG00000010122.14	Slc47a1	0.739186	1.18765	0.81543	0.593101	0.370528	0.247478	3.29257	0.0144824	2.38749
ENSMUSG00000031736.11	Crnde	5.70129	3.72474	5.94999	1.83042	3.3878	1.52928	3.64647	0.00914702	2.3872
ENSMUSG00000093483.1	AA465934	3.96661	4.09489	5.00628	2.38208	1.64258	1.56529	4.67424	0.00268003	2.38679
ENSMUSG00000110949.1	Nudt8	1.58382	1.30648	1.49221	0.699997	0.60056	0.545705	4.45118	0.00345176	2.38543
ENSMUSG00000057123.14	Gja5	0.153132	0.184169	0.080134	0.0159373	0.0886555	0.107792	1.63723	0.148314	2.38454
ENSMUSG00000102650.1	Gm19863	2.12519	1.41544	2.29324	1.71872	0.722475	0.433097	2.58122	0.0384091	2.38389
ENSMUSG00000091376.1	Aadacl2	37.4953	38.9768	37.7131	25.9623	16.0916	10.0452	4.198	0.00464115	2.38094
ENSMUSG00000027894.14	Slc6a17	1.99665	0.360618	1.49903	0.643938	0.348934	0.363817	1.65627	0.14436	2.3805
ENSMUSG00000044231.2	Nhlrc1	1.43363	0.76532	1.53367	0.64669	0.434791	0.453418	3.2035	0.0163046	2.37919
ENSMUSG00000091086.1	Rpl6l	4.65498	6.72374	6.05206	3.24697	1.80456	2.44038	4.3783	0.00375515	2.37647
ENSMUSG00000065669.1	Gm22581	4.76239	2.60757	6.6062	2.5218	1.87431	1.3499	2.28891	0.0582319	2.37612
ENSMUSG00000045730.3	Adrb2	10.4966	14.0491	16.426	6.70605	6.10942	4.53297	5.34093	0.00131148	2.37589
ENSMUSG00000071112.12	Spx	0.731107	2.54928	0.989779	0.620984	0.581532	0.389416	2.16517	0.0695538	2.37474
ENSMUSG00000077575.1	Gm24888	6.11151	9.97117	8.5135	2.63819	3.20671	4.53808	3.17618	0.0169122	2.37386
ENSMUSG00000047428.14	Dlk2	7.6673	6.60472	9.829	4.93997	4.87224	1.64408	3.01418	0.0210529	2.37383
ENSMUSG00000040134.8	Rdh7	0.656141	0.0494817	0.792861	0.0877548	0.0877548	0.248434	0.95834	0.371763	2.37332
ENSMUSG00000069272.5	Hist1h2ae	19.2264	30.0021	17.3024	9.47651	6.17605	12.4433	3.67599	0.0088105	2.3725
ENSMUSG00000075266.5	Cenpw	1.69652	1.54582	1.9171	1.30065	0.476481	0.623289	3.60733	0.00961507	2.37246
ENSMUSG00000038412.8	Higd1a	29.0882	25.6933	24.1739	8.92552	11.3779	13.1951	7.80895	0.000146279	2.37109
ENSMUSG00000043801.6	Oaz1-ps	0.300627	1.4734	1.46399	0.503619	0.547655	0.193943	1.458	0.19085	2.36909
ENSMUSG00000052776.10	Oas1a	0.561398	3.32075	4.1959	0.646119	1.20132	0.809352	1.41543	0.202478	2.36823
ENSMUSG00000028933.11	Xrcc2	3.21434	3.39983	4.0357	2.00989	1.24014	1.36278	5.95092	0.000717394	2.36632
ENSMUSG00000111617.1	RP23-453B15.4	1.43346	1.83086	1.5544	0.730544	0.584436	0.721233	3.67783	0.00878992	2.36557
ENSMUSG00000024608.10	Rps14	330.613	319.15	389.55	186.305	139.516	119.876	7.11784	0.000254204	2.36478
ENSMUSG00000091449.2	Gm10269	6.72222	6.2518	9.45351	4.83236	2.54933	2.53009	3.54332	0.0104378	2.36445
ENSMUSG00000046460.14	Sh2d7	0.219234	0.151096	0.239273	0.13844	0.16889	0.0276382	1.75109	0.126112	2.36341
ENSMUSG00000054793.8	Cadm4	1.17985	2.09156	1.86767	0.721741	0.876961	0.566451	3.74124	0.00811375	2.36314
ENSMUSG00000085733.1	Arhgap27os1	1.29847	1.4543	3.04884	0.7385	0.768022	0.794287	2.75975	0.0298982	2.3631
ENSMUSG00000030142.10	Clec4e	0.416785	0.180955	0.34112	0.231526	0.118822	0.0738738	2.28889	0.0582334	2.36284
ENSMUSG00000037904.14	Ankrd9	4.96038	5.77662	6.31443	2.03262	2.30999	2.91304	6.66261	0.000374697	2.35956
ENSMUSG00000060459.13	Kng2	1.26229	0.141343	0.738284	0.068437	0.513208	0.275183	1.12751	0.298949	2.35907
ENSMUSG00000095597.2	Gm6472	73.2941	73.9108	76.1047	37.4495	31.5718	26.8774	9.21415	5.33883e-05	2.35869
ENSMUSG00000046694.6	Fam46b	34.4078	35.9319	41.4929	9.82653	16.1022	24.3148	4.17504	0.00476974	2.35686
ENSMUSG00000058626.16	Capn11	1.44165	0.769765	0.604469	1.09256	0.0352634	1.2342	1.01535	0.345802	2.35601
ENSMUSG00000082383.2	Gm9670	3.75337	2.24205	5.4036	2.8883	1.67704	0.771987	2.17077	0.0689953	2.35544
ENSMUSG00000030098.15	Grip2	0.476875	0.209026	0.690843	0.174115	0.175787	0.176399	2.4166	0.0485157	2.3547
ENSMUSG00000098338.1	Mir6941	13.466	3.46995	14.1901	2.91031	5.72549	3.11164	1.64442	0.146809	2.35454
ENSMUSG00000042250.13	Pglyrp4	27.2074	13.1486	23.2167	5.03229	12.6815	9.83162	3.05222	0.0199913	2.35286
ENSMUSG00000034203.8	Chchd4	4.18117	4.23755	5.03912	2.30614	1.90719	1.59312	7.12196	0.000253336	2.35225
ENSMUSG00000104913.1	Gm6560	4.36099	3.75278	3.80626	2.32053	1.63268	1.28334	4.9697	0.00193788	2.35169
ENSMUSG00000006589.8	Aprt	30.1117	34.6203	31.202	18.8335	13.5879	9.97919	5.72315	0.000893873	2.35101
ENSMUSG00000040026.8	Saa3	0.248536	2.49786	0.288458	0.0924809	0.406076	0.347507	1.07832	0.318819	2.34919
ENSMUSG00000027076.10	Timm10	9.42771	10.3741	10.8907	4.99689	3.79958	4.36744	6.7593	0.000344471	2.34853
ENSMUSG00000110419.1	AW046200	0.226106	0.191418	0.359103	0.16346	0.165287	0.0477783	2.09729	0.0766886	2.34826
ENSMUSG00000106164.1	Gm43270	1.75665	2.34705	2.62874	0.835231	1.60875	0.644071	3.19083	0.0165834	2.34819
ENSMUSG00000036169.5	Sostdc1	43.3627	54.8296	41.3008	23.7925	20.3886	15.7812	6.68301	0.000368078	2.3477
ENSMUSG00000063229.15	Ldha	159.231	188.851	149.972	64.1447	78.7126	69.1225	9.88794	3.44954e-05	2.34658
ENSMUSG00000034739.17	Mfrp	0.160789	0.289224	0.24417	0.163564	0.136122	0.0423597	2.15131	0.0709539	2.34343
ENSMUSG00000044986.8	Tst	15.2043	25.1739	18.7725	12.1607	8.4444	5.63572	3.89957	0.00666147	2.34264
ENSMUSG00000093979.7	Gm2237	0.826857	0.809273	1.59786	0.445204	0.546045	0.356262	3.00158	0.0214177	2.34156
ENSMUSG00000048895.13	Cdk5r1	5.20151	2.78826	6.44678	2.29838	2.64763	1.25117	2.87927	0.0253313	2.341
ENSMUSG00000043773.5	1700048O20Rik	1.65198	1.73951	1.69579	1.01206	1.20094	0.328935	2.69195	0.0328694	2.34077
ENSMUSG00000110422.1	Gm17999	1.95246	3.23778	2.5441	2.1209	0.470307	1.27387	2.23679	0.0627524	2.33943
ENSMUSG00000059908.9	Mug1	2.77913	0.00634471	1.67622	0.0132156	0.550006	0.299503	0.426117	0.683611	2.33942
ENSMUSG00000000301.16	Pemt	1.14869	0.970434	1.41282	0.523291	0.377612	0.621752	3.97198	0.0060947	2.33902
ENSMUSG00000071335.4	Mfsd4b3	0.338482	0.502766	0.281916	0.0960876	0.160546	0.233281	2.48854	0.0437953	2.3379
ENSMUSG00000071451.9	Psmg4	18.2484	14.5721	21.9312	11.4405	5.7284	7.13436	4.16069	0.00485209	2.33716
ENSMUSG00000053714.8	4732471J01Rik	3.651	2.52102	5.00878	1.76684	2.01328	1.05794	3.434	0.012026	2.33701
ENSMUSG00000000216.8	Scnn1g	5.36128	5.28549	5.64179	2.02466	2.42401	2.53803	8.49613	8.77809e-05	2.33676
ENSMUSG00000029136.9	Rbks	3.37762	2.63564	2.99736	1.37125	1.54951	0.995876	4.92057	0.0020435	2.33656
ENSMUSG00000068226.3	Gm6723	2.39962	2.62069	1.80158	1.0441	1.70458	0.509773	2.49967	0.0431089	2.33593
ENSMUSG00000095205.1	Snord93	62.1677	46.3003	86.0016	34.8218	24.7166	23.2523	3.72255	0.00830689	2.33576
ENSMUSG00000110156.1	Gm45248	1.25114	1.25768	1.748	0.80555	0.670399	0.4168	3.24206	0.0154871	2.33501
ENSMUSG00000038462.3	Uqcrfs1	48.75	66.0671	54.2947	25.3745	23.3676	23.2563	8.80176	7.0733e-05	2.33387
ENSMUSG00000073158.3	9030624G23Rik	2.26118	1.26058	1.60624	0.663701	0.448009	1.16867	2.50212	0.0429594	2.33341
ENSMUSG00000081355.1	Gm15264	5.079	9.82099	9.66394	4.59606	2.32645	3.63227	3.06987	0.0195183	2.33338
ENSMUSG00000096992.3	Gm26788	0.0533054	0.0962882	0.221295	0.0883008	0.0359073	0.0307931	1.64623	0.146433	2.33331
ENSMUSG00000024790.7	Sac3d1	6.4368	7.88111	8.85793	4.73758	2.48842	3.07521	4.60822	0.00288631	2.33259
ENSMUSG00000026049.11	Tex30	3.25423	3.96738	3.54786	1.82915	1.38496	1.4389	6.09982	0.000623354	2.33148
ENSMUSG00000103523.1	2210017I01Rik	14.9442	25.6686	22.7964	6.55945	9.66624	10.8195	4.17456	0.00477245	2.33114
ENSMUSG00000064999.1	Gm26035	77.1004	15.1553	33.7652	84.1665	6.15296	6.37564	1.14919	0.290522	2.33022
ENSMUSG00000087968.1	Gm25395	255.621	240.122	313.49	128.712	128.688	93.0536	7.08678	0.000260858	2.32969
ENSMUSG00000059900.14	Tmem40	55.8674	67.7503	57.6011	27.5301	23.7872	26.3707	10.6789	2.13421e-05	2.32851
ENSMUSG00000017400.10	Stac2	2.64858	4.02583	3.69355	1.39705	1.38443	1.62283	5.32954	0.00132693	2.32742
ENSMUSG00000009772.15	Nuak2	14.3261	8.69352	15.4726	7.39667	5.15393	4.1015	4.04622	0.00556819	2.32679
ENSMUSG00000042540.12	Acot5	0.490966	1.12337	1.04946	0.225783	0.875853	0.241464	1.94324	0.0957264	2.32657
ENSMUSG00000072875.2	Gpr27	2.5181	1.55286	3.33296	2.2579	0.822319	0.592242	2.30951	0.0565385	2.32609
ENSMUSG00000034883.8	Lrr1	2.40783	2.31441	2.0967	1.23028	0.886356	0.857854	5.05213	0.00177412	2.3254
ENSMUSG00000109427.1	RP23-423B21.1	1.36511	0.791152	1.36511	0.589286	0.360255	0.554114	2.69293	0.0328241	2.32522
ENSMUSG00000054612.4	Mgmt	2.24928	1.4431	1.84558	0.996305	0.654842	0.734038	4.42118	0.00357321	2.32409
ENSMUSG00000051107.4	Gm15440	1.64648	1.69336	1.24959	0.374046	0.978841	0.735665	3.0672	0.0195892	2.32387
ENSMUSG00000023243.8	Kcnk5	1.72448	3.75656	2.26084	1.25725	0.86644	1.07932	3.40143	0.0125487	2.32315
ENSMUSG00000006378.13	Gcat	15.9625	19.059	16.6278	8.61795	5.71316	8.19035	7.06876	0.000264809	2.32231
ENSMUSG00000058603.10	Rpl28-ps1	3.02777	4.47428	3.46463	1.91907	2.0013	1.00694	3.19725	0.0164416	2.32143
ENSMUSG00000028378.6	Ptgr1	37.7529	40.8228	34.0021	16.9966	17.6106	14.1257	9.6076	4.12338e-05	2.31677
ENSMUSG00000055561.9	Spink5	277.89	284.909	284.909	115.779	123.321	127.188	15.7518	1.80352e-06	2.31591
ENSMUSG00000018862.11	Otop3	6.0226	6.89486	5.47903	3.90533	1.99705	2.3737	4.83395	0.00224577	2.31459
ENSMUSG00000043091.8	Tuba1c	62.2989	68.3154	53.2086	24.4799	26.6699	27.869	9.8332	3.57058e-05	2.31454
ENSMUSG00000089129.1	Gm26407	14.2197	11.3157	15.939	7.51538	4.69075	5.93941	4.49107	0.00329727	2.3142
ENSMUSG00000053317.11	Sec61b	21.9077	26.888	21.3757	10.7393	9.85824	9.62035	8.41852	9.28269e-05	2.31376
ENSMUSG00000096965.7	3300005D01Rik	9.13104	12.9571	8.33071	5.24372	4.13307	3.69134	4.90008	0.00208944	2.31371
ENSMUSG00000084362.1	2610024D14Rik	10.5136	10.23	13.6103	4.69015	6.8247	3.78544	4.10335	0.00519718	2.31357
ENSMUSG00000103722.1	2700078F05Rik	4.09549	5.15627	5.18881	1.67272	2.9945	1.78827	4.97551	0.00192581	2.31308
ENSMUSG00000097357.2	Gm16793	0.828309	1.07374	1.32246	0.447453	0.593438	0.368676	3.54526	0.0104118	2.31233
ENSMUSG00000107478.1	Gm45234	0.148586	0.172453	0.182266	0.0786797	0.095635	0.0515737	3.07729	0.0193232	2.31219
ENSMUSG00000106391.1	Gm42690	0.274392	0.466685	0.659426	0.229986	0.0935232	0.321324	2.02186	0.0854857	2.31196
ENSMUSG00000036523.16	Greb1	1.23056	0.317513	1.48104	0.25228	0.394264	0.473608	1.73586	0.128887	2.31002
ENSMUSG00000111877.1	RP24-389J11.1	2.96399	1.94091	3.9733	1.32909	1.08448	1.30494	3.23577	0.0156174	2.30998
ENSMUSG00000089093.3	Snord11	5.48155	9.45829	8.94906	3.22523	5.54722	2.18556	2.42643	0.047841	2.30954
ENSMUSG00000078570.10	1110065P20Rik	3.19656	3.37078	3.86442	1.46718	1.36012	1.69971	6.32865	0.000504741	2.3082
ENSMUSG00000086003.7	B230206L02Rik	0.762472	0.613001	1.57092	0.329141	0.275331	0.662605	2.13878	0.0722439	2.30789
ENSMUSG00000104693.1	Gm42941	10.4153	8.83865	10.6927	6.89844	3.77982	3.16625	4.33867	0.0039325	2.30727
ENSMUSG00000078572.3	Ndufaf8	7.75252	7.25319	9.48354	3.63981	3.19837	3.76432	5.91299	0.000743835	2.30592
ENSMUSG00000067121.2	Gm7027	1.07462	1.81946	2.32768	1.17798	0.634496	0.526793	2.54196	0.040601	2.30379
ENSMUSG00000109293.1	Dcst2	0.927179	0.347701	2.226	0.514271	0.328981	0.366397	1.55614	0.166329	2.30341
ENSMUSG00000042462.4	Dctpp1	21.4988	25.7584	21.431	11.8167	8.74951	9.43872	6.90989	0.000302739	2.30326
ENSMUSG00000081176.1	H3f3a-ps2	1.22575	1.82901	1.52278	1.4717	0.358279	0.546983	2.12964	0.0732006	2.30201
ENSMUSG00000108467.1	Gm45211	0.190107	0.157311	0.376217	0.0909453	0.0961911	0.108262	2.36149	0.052486	2.30155
ENSMUSG00000105199.1	Gm43581	1.82532	1.848	2.09959	1.31393	1.03108	0.449594	3.20994	0.016165	2.30036
ENSMUSG00000090863.1	A530084C06Rik	0.7419	0.378345	1.01392	0.367221	0.221526	0.294123	2.49966	0.0431094	2.30019
ENSMUSG00000078180.3	Gm20900	3.46851	4.23436	4.80895	3.30223	1.10263	1.64224	2.87064	0.0256349	2.29993
ENSMUSG00000020051.16	Pah	0.412129	0.0171471	0.821957	0.0428927	0.0357161	0.306355	0.677633	0.521105	2.29968
ENSMUSG00000037827.5	Gm5884	0.40897	0.678423	0.446352	0.183178	0.193979	0.281861	2.86625	0.0257908	2.29847
ENSMUSG00000032611.9	1700102P08Rik	1.92078	1.95801	2.54624	1.14423	0.704942	0.990373	4.12658	0.00505423	2.29785
ENSMUSG00000094439.1	Gm21969	0.124247	0.124247	0.325842	0.0867685	0.124247	0.0417054	1.89243	0.102982	2.29509
ENSMUSG00000023571.4	Fam132a	28.9016	29.3654	33.7016	11.2739	16.3745	12.8429	7.61177	0.000170542	2.29501
ENSMUSG00000063130.3	Calml3	440.828	339.869	459.948	151.372	210.195	179.18	7.21955	0.000233727	2.29453
ENSMUSG00000025645.8	Ccdc51	3.59297	4.41755	4.63244	1.48394	1.74799	2.33255	5.0499	0.00177833	2.29402
ENSMUSG00000051319.6	1500011K16Rik	9.07115	12.2049	13.6513	5.0372	4.72131	5.33505	5.34009	0.00131261	2.29395
ENSMUSG00000107121.1	1110006O24Rik	1.07883	0.461757	1.23483	0.313809	0.439849	0.373562	2.1871	0.067395	2.29381
ENSMUSG00000033256.14	Shf	11.0481	9.88389	13.8468	3.17017	7.1129	5.51602	4.13584	0.00499844	2.29321
ENSMUSG00000075014.1	Gm10800	1402.88	444.869	686.204	369.247	648.04	149.403	1.95106	0.0946561	2.29305
ENSMUSG00000039131.15	Gipc2	2.06595	2.00145	2.97521	0.870594	0.859452	1.36388	4.34913	0.0038848	2.29257
ENSMUSG00000049960.3	Mrps16	30.311	29.9373	34.5273	18.442	12.8096	11.2731	6.04471	0.000656431	2.29223
ENSMUSG00000015943.11	Bola1	8.00945	7.94079	8.41017	4.46998	3.37977	2.99866	6.20586	0.000564862	2.28904
ENSMUSG00000094634.7	Gm3468	0.364782	0.270868	1.33974	0.193873	0.473396	0.131724	1.46037	0.190219	2.28822
ENSMUSG00000082321.3	Gm14253	2.8132	3.47689	1.81368	1.41722	0.583651	1.72301	2.4201	0.0482745	2.28737
ENSMUSG00000055093.10	Gm8430	2.24678	4.15345	2.4606	2.33759	0.717206	1.16122	2.36564	0.0521761	2.28721
ENSMUSG00000021607.8	Mrpl36	28.6057	33.0746	28.7421	14.3855	12.9911	12.2262	9.11176	5.71915e-05	2.28719
ENSMUSG00000090137.8	Uba52	2.51209	2.844	3.3332	1.67727	1.17148	1.04118	4.57667	0.00299106	2.28641
ENSMUSG00000055305.15	Zfp93	1.75628	2.86084	1.98396	0.722452	1.12427	1.01847	4.21632	0.00454133	2.28594
ENSMUSG00000082746.1	Rps12-ps1	1.36393	3.80456	3.43867	1.5782	0.71545	1.36393	2.06041	0.0808705	2.28507
ENSMUSG00000042976.5	9930038B18Rik	0.742555	0.61314	1.12744	0.156216	0.496103	0.543364	2.34014	0.0541128	2.28373
ENSMUSG00000024485.15	Slc4a9	0.598935	0.615662	0.808339	0.39233	0.201348	0.321227	3.52201	0.0107285	2.28299
ENSMUSG00000084111.4	Gm15710	2.82647	4.57778	3.96348	2.56218	1.62116	1.08559	3.0814	0.0192158	2.28096
ENSMUSG00000020258.16	Glyctk	1.67079	1.59404	1.9934	0.97893	0.713014	0.655313	5.3964	0.00123909	2.28057
ENSMUSG00000004610.4	Etfb	4.8162	6.56459	6.89905	2.18299	2.83457	2.98448	4.94377	0.00199284	2.28029
ENSMUSG00000109059.1	Gm9354	0.983868	1.91975	0.890754	0.514968	0.995656	0.282213	1.95478	0.0941505	2.28021
ENSMUSG00000105784.1	Gm43591	1.27789	0.478334	1.54242	0.986576	0.489879	0.178163	1.48984	0.182551	2.27856
ENSMUSG00000056155.6	Nanos3	2.08781	2.3453	4.26873	1.24408	0.942975	1.5306	2.98214	0.021994	2.27788
ENSMUSG00000109875.1	Gm45456	8.51579	13.5281	8.65804	4.53088	3.40963	5.3834	3.56916	0.0100967	2.27762
ENSMUSG00000085836.1	Gm13074	0.199977	0.168355	0.136363	0.0990565	0.199977	0.0207527	1.49714	0.180696	2.27569
ENSMUSG00000041287.5	Sox15	18.8165	21.846	21.8951	14.2181	11.9571	4.74387	3.23643	0.0156037	2.27479
ENSMUSG00000046160.6	Olig1	0.406982	0.0169329	0.559993	0.292719	0.03527	0.03527	0.707396	0.503591	2.27419
ENSMUSG00000021922.15	Itih4	4.80311	0.0617019	1.92302	0.0726357	1.31936	0.482957	0.605518	0.565121	2.27319
ENSMUSG00000104888.1	1500005C15Rik	0.968718	0.838121	1.24167	0.541459	0.537861	0.306235	3.53958	0.0104881	2.27226
ENSMUSG00000099998.1	Gm6501	0.549982	0.820657	0.455101	0.263106	0.160756	0.400419	2.31413	0.0561655	2.27154
ENSMUSG00000083246.1	Gm11839	0.474306	0.541851	0.86721	0.362972	0.213453	0.2549	2.88851	0.0250107	2.26962
ENSMUSG00000022769.7	Sdf2l1	6.33269	8.04561	6.97294	4.10511	3.40889	2.22573	4.61806	0.00285447	2.2696
ENSMUSG00000075605.3	Slurp2	158.543	102.15	148.581	84.4129	57.1175	43.4293	4.29932	0.00411781	2.26917
ENSMUSG00000044024.15	Rell2	0.710802	0.63602	1.10453	0.44397	0.385521	0.260871	3.33699	0.0136569	2.26736
ENSMUSG00000077493.1	Snord91a	13.9382	15.4232	24.9367	10.1204	8.08303	5.88103	3.04287	0.0202467	2.26711
ENSMUSG00000090946.3	Ccdc71l	10.023	12.2592	14.0723	5.47611	5.78904	4.73502	7.20622	0.0002363	2.2668
ENSMUSG00000102632.1	Gm37786	0.628471	0.358365	0.68891	0.557407	0.197146	0.129263	2.07653	0.0790147	2.26468
ENSMUSG00000070610.4	Gm13127	0.902445	1.22851	1.66963	0.651983	0.366749	0.677605	2.93755	0.0233791	2.26295
ENSMUSG00000005699.16	Pard6a	1.65156	2.0995	2.2749	0.76987	0.858029	1.03005	4.54402	0.00310397	2.26265
ENSMUSG00000022947.7	Cbr3	25.1307	34.3272	22.3616	17.1893	10.7887	9.13441	4.33833	0.00393407	2.26233
ENSMUSG00000088573.1	Gm24530	12.5491	14.3037	18.2291	7.37606	8.90115	4.47097	3.72747	0.00825562	2.2615
ENSMUSG00000042567.19	Nek10	0.113291	0.00640353	0.146444	0.0358102	0.0445875	0.00640353	0.775403	0.465045	2.26041
ENSMUSG00000031958.16	Ldhd	1.09679	0.993368	1.13659	0.425016	0.571507	0.443351	5.78826	0.000838877	2.26019
ENSMUSG00000087132.7	A930001C03Rik	4.38677	2.60754	6.28623	2.35282	1.59451	1.71617	2.98055	0.0220417	2.25908
ENSMUSG00000051669.5	AU021092	1.58992	1.8597	1.92566	0.520091	0.976098	0.959769	3.72568	0.00827427	2.25874
ENSMUSG00000006315.9	Tmem147	46.2279	44.7694	49.8612	24.8436	19.07	19.07	8.8623	6.78236e-05	2.25837
ENSMUSG00000089993.1	Gm5822	4.94821	3.48489	6.03331	4.08279	1.24245	1.83946	2.68239	0.0333126	2.25829
ENSMUSG00000074627.11	Mroh8	0.153959	0.0950558	0.274653	0.186954	0.0432841	0.04641	1.66473	0.142635	2.25768
ENSMUSG00000110404.1	Rnf223	6.40251	8.2291	8.36678	3.80644	2.88814	3.5133	6.56823	0.000407132	2.25731
ENSMUSG00000029755.10	Dlx5	2.94775	3.10058	3.38088	2.56348	1.47212	0.748414	2.98679	0.0218547	2.25681
ENSMUSG00000096942.1	Rps19-ps6	4.72451	7.16768	7.55144	2.86186	2.93981	2.69691	3.99584	0.00591975	2.25572
ENSMUSG00000111088.1	RP24-175C20.10	1.01288	1.09834	1.53992	0.562898	0.350728	0.757183	2.81429	0.0277145	2.25553
ENSMUSG00000091845.1	Gm4604	6.32336	3.55162	3.41134	3.21409	1.81765	1.16435	2.49255	0.0435468	2.25477
ENSMUSG00000046731.4	Kctd11	46.0355	63.0469	56.212	18.6204	28.4015	26.841	6.05735	0.000648675	2.25453
ENSMUSG00000038227.15	Hoxa9	5.2554	0.00656075	5.55546	0.00656075	1.08767	2.0615	0.336572	0.746915	2.25307
ENSMUSG00000045613.9	Chrm2	0.131257	0.272743	0.109062	0.174828	0.0421124	0.0473972	1.77461	0.121942	2.25287
ENSMUSG00000035165.14	Kcne3	0.754536	0.806271	0.747848	0.398473	0.398473	0.255253	3.73511	0.00817657	2.25257
ENSMUSG00000010080.15	Epn3	53.7864	53.0518	58.3185	29.4822	24.5376	20.2609	8.17659	0.000110809	2.25096
ENSMUSG00000028540.6	Dph2	4.28219	4.76403	5.46228	2.42317	1.97052	2.07663	6.86472	0.000314623	2.25019
ENSMUSG00000102760.1	Gm37258	4.74656	5.30672	5.90125	2.26918	2.77804	2.10146	6.08245	0.00063357	2.24963
ENSMUSG00000028037.13	Ifi44	0.255894	0.681407	1.52052	0.265875	0.616259	0.156732	1.44521	0.194278	2.24887
ENSMUSG00000003500.13	Impdh1	9.5296	8.45317	9.21567	5.27874	4.74356	2.68701	4.86272	0.0021762	2.24706
ENSMUSG00000107497.1	Gm44957	1.18737	0.555378	1.08002	0.492514	0.441755	0.295816	2.73847	0.0307989	2.24702
ENSMUSG00000034456.15	Uroc1	1.05573	0.0879821	0.459137	0.0589651	0.324463	0.188384	1.03584	0.336831	2.24692
ENSMUSG00000042106.5	Fam212a	5.631	4.32593	5.39756	2.98102	2.24706	1.76626	4.62345	0.0028372	2.24542
ENSMUSG00000032691.14	Nlrp3	0.890844	0.330865	0.494568	0.417466	0.260842	0.122706	2.04203	0.0830389	2.24411
ENSMUSG00000021148.11	Gm9745	1.11959	13.8058	1.35075	0.0888739	6.22166	2.95429	0.689575	0.514031	2.24349
ENSMUSG00000105565.1	Gm43566	1.14644	1.3097	1.70657	0.843608	0.355068	0.766554	2.71635	0.0317655	2.24327
ENSMUSG00000107383.1	Gm4366	4.17739	4.1069	4.34961	2.34512	1.8521	1.54684	5.48818	0.00112897	2.24305
ENSMUSG00000046352.7	Gjb2	234.224	165.776	268.465	28.0294	136.693	238.823	1.58326	0.160088	2.24233
ENSMUSG00000030641.10	Ddias	7.01688	7.18593	7.06729	3.83446	2.97661	2.80165	8.16552	0.000111722	2.24212
ENSMUSG00000010760.5	Phlda2	3.13138	2.93249	3.98133	0.807853	1.8214	2.15887	3.05617	0.0198844	2.24128
ENSMUSG00000064647.1	Gm23301	31.836	40.3795	56.1727	15.137	25.3106	17.1219	3.36843	0.0131034	2.24055
ENSMUSG00000025854.15	Fam20c	1.59726	1.82005	1.61075	0.93417	0.73518	0.615524	6.04839	0.000654163	2.23954
ENSMUSG00000050299.7	Gm9843	5.49865	6.03527	9.06795	2.85726	3.98107	2.42877	3.60042	0.00970037	2.2394
ENSMUSG00000108551.1	Gm20274	9.2916	9.49306	11.2241	5.6141	4.25602	3.7699	5.21957	0.00148702	2.23915
ENSMUSG00000006398.15	Cdc20	26.4127	31.7566	26.797	17.4838	9.78491	11.8084	5.54625	0.00106498	2.23838
ENSMUSG00000056596.8	Trnp1	4.21855	3.28071	5.27298	3.21192	1.50273	1.40212	3.23844	0.0155619	2.2378
ENSMUSG00000017737.2	Mmp9	7.43652	2.07465	4.37546	0.486229	5.84146	2.03067	1.33929	0.224876	2.23738
ENSMUSG00000024114.14	Prss41	1.52526	0.993818	1.57946	0.854522	0.514471	0.497927	3.51309	0.0108528	2.23695
ENSMUSG00000085442.1	Gm3362	1.77798	1.3707	0.988091	0.988091	0.449932	0.482424	2.3823	0.050949	2.23689
ENSMUSG00000103194.1	Gm37643	3.77223	2.85378	4.7724	1.83113	1.52453	1.66976	4.22674	0.0044856	2.23652
ENSMUSG00000062758.6	Gm16477	1.0985	0.682816	1.04522	0.628943	0.214368	0.520441	2.27708	0.0592278	2.23485
ENSMUSG00000086892.1	4933430M04Rik	2.41618	0.858531	3.7078	0.677128	0.684697	1.47984	1.67212	0.141143	2.2347
ENSMUSG00000014301.12	Pam16	9.04786	10.7332	11.2856	4.65232	4.2266	5.02103	6.37883	0.000482282	2.23415
ENSMUSG00000057191.13	AB124611	2.09786	0.895821	2.0543	0.977383	0.602148	0.602148	2.48867	0.0437877	2.23404
ENSMUSG00000082436.1	Gm11688	9.69856	8.52166	9.31398	5.29073	3.43583	3.83521	4.52605	0.00316812	2.23346
ENSMUSG00000024957.8	Kcnk4	0.463263	0.178119	0.488174	0.157971	0.122256	0.188043	2.00823	0.087179	2.23211
ENSMUSG00000061126.4	Cyp4f39	62.0628	60.5296	65.3534	28.7341	26.4281	29.1389	12.9545	6.30086e-06	2.23029
ENSMUSG00000109852.1	Gm45360	2.43351	2.40924	3.03775	2.10581	0.966122	0.822581	3.17593	0.0169178	2.22956
ENSMUSG00000050445.4	Cyp8b1	0.357364	0.213781	0.486335	0.104988	0.0755141	0.407434	1.64734	0.146202	2.2286
ENSMUSG00000072980.3	Oip5	3.835	4.34913	4.47644	2.53418	1.58272	1.71079	5.19107	0.00153198	2.22834
ENSMUSG00000029378.5	Areg	6.80222	9.11648	12.2743	1.16401	5.96725	9.46762	1.70199	0.135267	2.22749
ENSMUSG00000021385.9	Ippk	22.9941	23.5085	28.3492	10.1833	11.7215	11.639	9.18414	5.44721e-05	2.22623
ENSMUSG00000023147.15	Wrb	4.43235	3.67867	4.76468	2.77514	1.78631	1.46251	4.72946	0.0025201	2.22588
ENSMUSG00000060639.5	Hist1h4i	23.3515	35.8231	21.3774	13.2352	9.0068	13.4355	4.19143	0.00467755	2.22571
ENSMUSG00000029581.14	Fscn1	8.67225	9.51221	10.2429	2.16117	6.02996	5.72399	3.26969	0.0149285	2.22567
ENSMUSG00000073716.6	Gm13241	1.66186	1.4817	0.268805	1.06223	0.0977613	0.534452	1.03872	0.335583	2.22553
ENSMUSG00000073771.11	Btbd19	9.37621	8.56146	10.2001	5.20136	4.56335	3.20161	6.12752	0.00060744	2.2243
ENSMUSG00000038932.13	Tcfl5	0.653612	0.0964857	0.684479	0.0855716	0.106697	0.413192	1.11242	0.304933	2.22339
ENSMUSG00000081809.2	Gm15539	2.61989	2.61989	4.63723	2.49872	1.4037	0.879539	2.46975	0.0449806	2.22318
ENSMUSG00000066952.11	Myo1h	0.365625	0.134047	0.37485	0.242966	0.0569941	0.123693	1.73437	0.129162	2.22246
ENSMUSG00000023707.13	Ogfod2	4.87145	4.79143	5.95183	3.3867	1.97978	1.94041	4.71873	0.00255032	2.22197
ENSMUSG00000075555.11	Gm10863	2.2284	0.602152	2.19589	0.625423	0.635406	0.681989	1.87442	0.105681	2.22128
ENSMUSG00000097868.1	A330069E16Rik	0.895711	1.46139	0.943876	0.768473	0.236379	0.616613	2.23712	0.0627223	2.22113
ENSMUSG00000101462.2	Gm3052	0.205947	0.0867915	0.469494	0.0922437	0.141938	0.0625083	1.48329	0.184232	2.22058
ENSMUSG00000045435.9	Tmem60	3.15527	3.42188	3.13232	1.56113	1.34384	1.47171	7.46878	0.000191008	2.22054
ENSMUSG00000097622.1	A330033J07Rik	0.167365	0.178298	0.450283	0.168699	0.122741	0.0643841	1.93773	0.096488	2.21995
ENSMUSG00000046546.3	Fam43a	12.0009	14.6974	24.2652	5.72569	9.58925	7.21214	3.64373	0.00917899	2.21733
ENSMUSG00000051671.7	Coa6	7.99288	9.62053	7.99288	4.44217	3.37453	3.76718	5.68758	0.000925625	2.21732
ENSMUSG00000054422.7	Fabp1	7.73261	0.0662006	8.19198	0.137891	1.35935	1.99097	0.499552	0.633653	2.2173
ENSMUSG00000085337.1	Gm15964	3.58785	3.09556	4.54432	1.41578	1.62998	2.00782	4.95145	0.00197639	2.2166
ENSMUSG00000047854.5	Stx19	4.11307	5.28725	4.35472	2.01319	2.40484	1.81154	6.16058	0.000589044	2.21513
ENSMUSG00000093046.1	Mir3081	5.99742	3.0346	9.96688	4.54708	2.49605	1.57233	1.71255	0.133247	2.21321
ENSMUSG00000069456.4	Rdh16	1.47955	0.886514	2.15345	0.827257	0.772426	0.429056	2.6624	0.0342602	2.21254
ENSMUSG00000091957.3	Rps2-ps10	201.355	201.998	204.418	112.764	91.3333	74.9221	7.72495	0.0001561	2.21235
ENSMUSG00000073753.4	Gm10571	1.62847	1.38247	1.95468	1.29689	0.531935	0.608655	3.05525	0.0199091	2.21233
ENSMUSG00000097429.1	Gm26520	0.489711	0.292954	0.558325	0.296735	0.201613	0.129014	2.28537	0.0585278	2.21081
ENSMUSG00000031906.9	Smpd3	43.7683	37.1661	40.7481	20.3317	19.0127	15.921	9.4331	4.61853e-05	2.21035
ENSMUSG00000020878.6	Lrrc46	1.00473	0.312031	1.15138	0.377083	0.381298	0.241388	1.76458	0.123705	2.21032
ENSMUSG00000103006.1	4933417C20Rik	0.512598	0.245704	0.35227	0.109246	0.136023	0.265645	2.20152	0.066013	2.20857
ENSMUSG00000064637.1	Snora20	7.50476	7.409	9.84107	6.47297	3.25682	2.51949	2.67934	0.0334554	2.20844
ENSMUSG00000002908.17	Kcnn1	0.451131	0.382577	0.53763	0.230703	0.173206	0.217348	3.99629	0.00591649	2.20825
ENSMUSG00000037982.16	Gm9725	0.350835	0.596642	0.630731	0.221279	0.247862	0.228695	3.11369	0.0183952	2.20636
ENSMUSG00000097468.1	Mdrl	1.76239	0.676897	1.56287	0.995511	0.578383	0.316171	1.93921	0.0962828	2.20631
ENSMUSG00000048755.8	Mcat	6.58963	6.04908	7.46172	2.6192	2.8933	3.63216	6.19814	0.000568907	2.20591
ENSMUSG00000060613.10	Cyp2c70	1.1431	0.01848	0.635869	0.0384926	0.170522	0.185151	0.632224	0.548564	2.20537
ENSMUSG00000055341.9	Zfp457	0.921286	0.582128	0.799473	0.429455	0.319324	0.295211	3.59629	0.00975172	2.20486
ENSMUSG00000044041.4	Krt13	0.139982	0.551009	0.115139	0.497311	0.0418747	0.0418747	1.01672	0.345196	2.20332
ENSMUSG00000084195.1	Gm15372	6.22002	7.30419	6.57896	3.97878	4.38479	1.66083	3.15203	0.0174695	2.20327
ENSMUSG00000108129.2	4930417O13Rik	0.0759964	0.371409	0.473319	0.0771574	0.169116	0.102159	1.35114	0.221252	2.20319
ENSMUSG00000005917.15	Otx1	0.940693	3.55207	1.15079	4.18621	0.295546	0.312368	1.10538	0.307758	2.20306
ENSMUSG00000020526.12	Znhit3	3.45443	4.09692	4.1706	2.46738	1.55964	1.46978	4.82659	0.00226396	2.20229
ENSMUSG00000070960.4	Gm19680	0.0241963	0.0548779	2.41323	0.0503991	0.547614	0.0139697	0.520402	0.619824	2.20224
ENSMUSG00000053846.4	Lipg	5.82652	7.46556	8.75609	2.76832	3.7047	3.49422	5.53301	0.0010792	2.20145
ENSMUSG00000004038.9	Gstm3	0.956138	1.3016	0.384274	0.183833	0.218837	0.997838	1.43704	0.196496	2.19882
ENSMUSG00000050994.20	Adgb	0.869461	0.0813604	0.601847	0.146254	0.12831	0.211267	1.12207	0.301094	2.19832
ENSMUSG00000089679.1	Gm16299	0.398049	0.230928	0.150713	0.197735	0.0620783	0.103722	1.87454	0.105664	2.19801
ENSMUSG00000029530.16	Ccr9	1.18593	0.605953	1.24811	0.669384	0.409275	0.320401	2.80902	0.0279179	2.19565
ENSMUSG00000041845.10	Rhod	19.0668	18.9265	21.6009	9.45422	9.61519	8.18741	9.17569	5.4782e-05	2.19477
ENSMUSG00000075227.6	Znhit2	10.3988	8.8994	12.0606	4.76668	4.38605	5.0753	6.23548	0.000549649	2.19418
ENSMUSG00000052459.13	Atp6v1a	52.5932	45.0439	51.2862	23.2579	22.9624	21.5606	12.0696	9.87179e-06	2.19383
ENSMUSG00000074577.9	Fam65c	8.0599	7.41701	9.79972	4.31446	3.68174	3.53729	7.27409	0.000223522	2.19326
ENSMUSG00000105350.1	4930537H20Rik	0.522814	0.324977	0.59238	0.299337	0.170467	0.191619	2.56641	0.039221	2.192
ENSMUSG00000056133.4	Gm9992	6.88225	3.03611	7.38737	2.5988	2.74805	2.09806	2.71604	0.0317795	2.19195
ENSMUSG00000090862.3	Rps13	125.136	112.139	136.914	73.7781	51.519	48.2705	6.46905	0.000444683	2.19008
ENSMUSG00000075232.5	Amd1	34.9861	35.7918	38.9808	20.0398	17.1238	13.6646	7.66806	0.000163177	2.18854
ENSMUSG00000037386.15	Rims2	0.419858	0.470487	0.601586	0.373832	0.148974	0.209718	3.0168	0.0209779	2.18779
ENSMUSG00000111341.1	RP24-93F20.12	1.49802	1.36724	0.744259	0.681742	0.254973	0.800438	2.24702	0.061837	2.18691
ENSMUSG00000107263.1	Gm42471	0.496686	0.24689	0.593434	0.183895	0.112423	0.332105	1.95654	0.093913	2.18668
ENSMUSG00000023259.16	Slc26a6	0.561006	0.704513	0.771825	0.324317	0.334425	0.274045	4.66483	0.00270842	2.18667
ENSMUSG00000018585.9	Atox1	132.138	179.112	138.709	77.1083	60.9077	67.0809	7.19263	0.000238957	2.18558
ENSMUSG00000097567.1	Gm26637	0.384402	0.154928	0.62663	0.264249	0.18212	0.080204	1.55393	0.166849	2.18542
ENSMUSG00000084145.3	Gm12263	0.845814	0.874664	0.930435	0.507234	0.227938	0.564925	2.83216	0.027036	2.18538
ENSMUSG00000065939.1	Snora2b	5.44363	11.8485	10.065	3.67725	3.99223	4.30621	2.64726	0.0349967	2.184
ENSMUSG00000033307.6	Mif	332.735	306.625	316.261	161.57	151.585	126.996	10.1095	3.00529e-05	2.18315
ENSMUSG00000026831.16	1700007K13Rik	0.626805	1.1469	0.93103	0.280746	0.350056	0.64184	2.41379	0.0487107	2.18308
ENSMUSG00000086015.1	4833417C18Rik	1.94335	1.87083	2.21756	1.41658	0.713636	0.785639	3.57939	0.00996515	2.18286
ENSMUSG00000059481.4	Plg	4.64814	0.0132882	1.86449	0.0132882	1.20922	0.627272	0.400938	0.701161	2.18184
ENSMUSG00000064853.1	Gm23442	12.7343	11.7043	33.5781	8.21645	6.18313	9.76243	2.14851	0.0712403	2.18165
ENSMUSG00000081249.3	Gm11517	5.99253	6.4128	6.11998	4.21071	2.25144	2.43203	3.74827	0.00804236	2.18152
ENSMUSG00000042215.8	Bag2	10.0406	6.066	12.4217	2.2338	4.39827	7.17374	2.49575	0.0433493	2.18096
ENSMUSG00000062132.9	Arhgap33os	1.29119	0.222791	1.02349	0.144243	0.240104	0.77107	1.22214	0.263613	2.18045
ENSMUSG00000105228.1	Gm43340	0.481909	0.263861	0.523066	0.109563	0.127759	0.438952	1.75214	0.125923	2.18018
ENSMUSG00000087660.1	B230398E01Rik	0.640192	0.326224	0.643338	0.480691	0.130187	0.212908	1.98639	0.0899637	2.18005
ENSMUSG00000070345.3	Hsf5	0.311749	0.153619	0.302948	0.152203	0.122514	0.07756	2.37827	0.0512427	2.17983
ENSMUSG00000058809.8	Hspd1-ps3	1.14724	1.21052	0.92574	0.43654	0.48115	0.578964	3.97592	0.00606541	2.17966
ENSMUSG00000070337.4	Gpr179	1.72783	0.630184	1.67647	0.512208	0.923855	0.383244	2.12408	0.0737889	2.17959
ENSMUSG00000051517.14	Arhgef39	1.65006	1.53999	1.39313	0.750079	0.640035	0.708453	5.42145	0.00120788	2.1791
ENSMUSG00000000982.5	Ccl3	1.87997	0.192236	1.38151	0.889863	0.192236	0.293485	1.02474	0.34167	2.17809
ENSMUSG00000092212.3	Slc22a13b-ps	0.568271	0.983783	1.55508	0.289612	0.707172	0.424812	2.09085	0.0774033	2.17749
ENSMUSG00000109165.1	Gm45148	1.7152	1.54873	2.06284	0.605481	1.23937	0.714978	2.84252	0.0266511	2.1773
ENSMUSG00000064168.4	Hist1h2bh	71.1098	105.394	60.1849	44.1262	21.791	44.7687	3.32713	0.0138356	2.17694
ENSMUSG00000089762.3	Ier5l	3.28313	3.36236	4.55192	1.50196	1.74523	1.87692	5.27563	0.00140285	2.17528
ENSMUSG00000030144.4	Clec4d	1.45035	0.692154	0.897033	0.66181	0.342049	0.387352	2.57265	0.0388769	2.17527
ENSMUSG00000070806.5	Zmynd12	0.399025	0.341759	0.566204	0.364706	0.18074	0.120283	2.24608	0.0619209	2.17525
ENSMUSG00000037580.9	Gch1	2.85019	3.27921	2.96543	1.13411	1.95542	1.21981	4.79574	0.00234201	2.17428
ENSMUSG00000023911.12	Flywch2	2.42655	2.54496	2.82538	1.48881	1.20979	0.964467	4.28812	0.00417232	2.17415
ENSMUSG00000059534.8	Uqcr10	84.7698	84.8358	75.2112	42.2235	32.7979	37.9749	8.81519	7.00756e-05	2.17414
ENSMUSG00000035692.6	Isg15	1.05092	2.86648	8.3737	1.39978	0.99434	1.87073	1.32426	0.229552	2.1727
ENSMUSG00000042286.13	Stab1	13.1453	8.64014	13.5495	5.79486	6.20935	4.20105	4.89704	0.00209636	2.17263
ENSMUSG00000050463.8	Krt78	80.0494	91.5358	87.2855	53.3213	37.5383	31.3098	5.84191	0.000796411	2.17229
ENSMUSG00000065259.1	Snora30	17.0903	19.0904	27.6838	14.7762	7.29502	8.46927	3.10789	0.0185397	2.17226
ENSMUSG00000032400.17	Zwilch	8.97002	8.31971	9.86249	5.86352	3.83951	3.25841	5.29834	0.00137029	2.17225
ENSMUSG00000067608.4	Pcna-ps2	0.366309	0.68165	0.559268	0.162869	0.228238	0.361253	2.32685	0.0551517	2.17115
ENSMUSG00000025283.15	Sat1	79.103	91.2247	82.4785	41.954	31.6882	43.7936	7.90286	0.000136124	2.16943
ENSMUSG00000097162.2	2310010J17Rik	1.75495	1.57272	2.80872	1.24664	1.05439	0.608265	2.59708	0.0375589	2.16914
ENSMUSG00000087807.1	Gm25559	6.80788	10.1584	16.3609	3.66108	6.29685	4.95654	2.25953	0.0607371	2.1685
ENSMUSG00000022756.15	Slc7a4	1.40927	0.778445	1.4124	0.928095	0.454895	0.372765	2.65453	0.034641	2.16835
ENSMUSG00000047894.1	Ang2	2.51371	1.81392	1.34692	1.44488	0.392029	1.03675	1.99789	0.0884867	2.16826
ENSMUSG00000043192.4	Gm1840	1.15287	2.16247	8.77503	0.657258	6.22524	0.58465	0.998963	0.353116	2.16799
ENSMUSG00000034528.15	Hsd17b13	0.982199	0.193265	0.439663	0.111732	0.368334	0.193265	1.45282	0.192231	2.16796
ENSMUSG00000050621.7	Rps27rt	2.47679	3.83518	4.26237	2.00995	2.12432	0.980705	2.57618	0.0386833	2.16722
ENSMUSG00000031780.2	Ccl17	1.35576	1.34326	0.72559	2.2862	0.407915	0.148354	1.21471	0.266256	2.16704
ENSMUSG00000091478.2	Gm10039	33.1846	40.0112	57.5714	17.9767	28.7709	15.0286	3.56302	0.0101767	2.16698
ENSMUSG00000080242.5	Gm15487	38.8467	40.6909	40.6987	21.5897	17.4523	16.9491	7.94504	0.000131825	2.16695
ENSMUSG00000020857.11	Nme2	1.30284	1.93381	2.10599	0.981664	0.809865	0.678477	3.41812	0.0122778	2.16421
ENSMUSG00000066861.14	Oas1g	0.318708	1.8389	3.2106	0.502183	0.857462	0.470515	1.17426	0.281025	2.16402
ENSMUSG00000030922.12	Lyrm1	1.72191	2.18886	2.0787	1.17814	0.836933	0.799501	5.5614	0.00104896	2.16364
ENSMUSG00000028655.11	Mfsd2a	13.1492	15.768	18.9594	8.43133	7.45625	6.29652	5.96593	0.00070722	2.16293
ENSMUSG00000074876.5	Spata5l1	0.810276	0.684056	0.927185	0.485922	0.458232	0.237093	2.91193	0.0242167	2.16234
ENSMUSG00000029762.6	Akr1b8	39.8043	32.5724	35.7708	21.1391	18.1525	12.1516	5.39351	0.00124274	2.16221
ENSMUSG00000111626.1	RP23-416I23.6	4.11941	5.35867	4.93808	3.22236	1.75228	1.95043	3.42963	0.0120948	2.16153
ENSMUSG00000036251.16	Trpm8	0.147265	0.158859	0.176927	0.0362867	0.0788151	0.138222	2.16414	0.0696562	2.15994
ENSMUSG00000074578.13	Zfas1	25.7066	22.5184	27.6727	15.78	11.2681	9.07278	5.48244	0.00113552	2.15957
ENSMUSG00000085360.1	Arhgap27os2	0.826999	0.796226	0.871011	0.30378	0.393479	0.470553	3.50615	0.0109505	2.15929
ENSMUSG00000045331.3	2310079G19Rik	3.98442	3.99172	9.62962	0.307514	3.63425	12.5324	0.950354	0.375516	2.15928
ENSMUSG00000092203.7	1110038B12Rik	23.1069	22.2631	23.5553	9.57014	11.0432	11.351	10.1861	2.86724e-05	2.15838
ENSMUSG00000085030.1	2810455O05Rik	0.679792	0.560823	0.848229	0.357698	0.220552	0.4083	2.93349	0.0235096	2.15821
ENSMUSG00000024854.3	Pold4	8.5209	10.9937	9.68728	4.81905	4.45747	4.23609	6.10018	0.000623143	2.15804
ENSMUSG00000097176.1	Gm26830	1.26233	0.862874	1.7056	0.83438	0.550791	0.419812	2.55562	0.0398241	2.15769
ENSMUSG00000097736.8	9530059O14Rik	9.07277	5.15371	16.0213	4.55054	4.00839	4.14772	2.69183	0.0328745	2.15711
ENSMUSG00000029727.7	Cyp3a13	11.5002	13.7707	12.4733	8.49576	6.92306	3.47542	3.67468	0.00882514	2.15473
ENSMUSG00000105607.1	Gm43513	2.29192	1.97426	2.61532	1.37812	1.04697	0.841639	3.8581	0.00701207	2.15445
ENSMUSG00000046413.14	Irx3os	1.00044	0.607916	1.19814	0.347987	0.676718	0.317113	2.69257	0.0328409	2.15396
ENSMUSG00000027834.15	Serpini1	0.172042	0.184233	0.1826	0.0868595	0.0572156	0.114908	3.21903	0.0159699	2.15349
ENSMUSG00000095651.1	Gm21817	2.18912	2.16416	3.01041	0.943509	1.60032	0.965607	3.96199	0.00616961	2.15265
ENSMUSG00000111837.1	RP23-361B11.3	7.46465	4.75463	12.8915	3.74526	4.12744	3.08932	2.60246	0.037275	2.15209
ENSMUSG00000041991.18	Hrnr	125.409	143.051	129.109	84.1495	48.793	56.6045	5.48104	0.00113713	2.15182
ENSMUSG00000088151.1	Gm26347	6.71676	5.73833	7.6105	4.83098	1.94585	3.18224	2.61515	0.0366142	2.15097
ENSMUSG00000027397.14	Slc20a1	13.4715	18.7913	16.8162	8.96141	7.41433	6.49121	6.39802	0.000473994	2.15087
ENSMUSG00000084925.7	1810062O18Rik	0.274788	0.393479	0.57158	0.30378	0.2064	0.105937	1.99943	0.0882909	2.15028
ENSMUSG00000044134.9	Fam109a	7.60144	7.3697	9.06302	3.91022	3.83709	3.44689	7.40338	0.000201289	2.15023
ENSMUSG00000092887.1	Snord53	38.918	36.078	86.8736	30.9852	33.3026	12.7817	2.11918	0.0743111	2.14987
ENSMUSG00000087213.2	2810408I11Rik	1.13944	1.38597	1.24645	0.63343	0.440434	0.705218	4.14945	0.00491766	2.14963
ENSMUSG00000048284.4	Tas2r126	0.274093	0.808303	0.854297	0.368779	0.22545	0.241731	1.76911	0.122905	2.14748
ENSMUSG00000046330.10	Rpl37a	304.168	310.944	345.946	190.42	140.016	124.302	6.72253	0.000355627	2.14692
ENSMUSG00000074978.4	Actg-ps1	0.375671	1.31927	1.07714	0.538138	0.186538	0.551046	1.58764	0.159101	2.1453
ENSMUSG00000022554.6	Hgh1	7.17782	6.15887	9.60153	3.46067	3.88539	3.25706	4.96052	0.00195715	2.14489
ENSMUSG00000015312.8	Gadd45b	9.92273	14.4958	12.6104	6.86742	5.00041	5.43102	5.16907	0.00156772	2.14403
ENSMUSG00000023020.2	Cox14	19.8084	22.5982	22.4914	11.4992	9.50992	9.45116	7.32927	0.000213708	2.14332
ENSMUSG00000075502.1	Kbtbd6	0.679685	0.464497	0.658517	0.340517	0.213211	0.292189	3.3603	0.0132443	2.14248
ENSMUSG00000083161.2	Gm11427	0.313158	0.199442	0.211583	0.14275	0.0969896	0.0969896	2.70617	0.0322214	2.14189
ENSMUSG00000054537.8	Tmprss11e	16.7235	18.142	13.6066	2.92465	10.4655	13.1485	2.18012	0.0680743	2.14145
ENSMUSG00000031402.12	Mpp1	11.6604	8.37027	10.4288	5.09147	4.6699	4.37589	7.10446	0.000257047	2.14136
ENSMUSG00000032081.10	Apoc3	4.51663	0.0361035	2.38348	0.075201	0.741343	0.680902	0.511118	0.625962	2.14112
ENSMUSG00000087578.1	Ccdc142os	1.23945	1.02193	1.77369	0.55851	0.470373	0.869062	2.80627	0.0280244	2.14053
ENSMUSG00000034686.7	Prr7	1.0232	1.19356	1.89248	0.845241	0.467497	0.615602	2.82826	0.0271826	2.13991
ENSMUSG00000020277.9	Pfkl	23.2711	27.0008	20.8383	9.01416	13.9266	10.6196	6.09876	0.000623974	2.13955
ENSMUSG00000026251.13	Chrnd	0.0467005	0.305167	0.0172624	0.20731	0.0111341	0.0111341	0.709402	0.502425	2.13882
ENSMUSG00000074892.9	B3galt5	0.569942	0.344911	0.570987	0.178764	0.147037	0.421757	2.45115	0.046186	2.13778
ENSMUSG00000107951.1	Gm6210	1.93775	1.22249	1.96299	1.42704	0.566944	0.608262	2.65676	0.0345324	2.1365
ENSMUSG00000087085.1	Gm12068	3.94377	1.6988	4.09106	1.45462	1.23927	1.56902	2.26856	0.0599557	2.13614
ENSMUSG00000082812.1	Gm14860	1.27491	1.27491	2.82216	1.17432	1.27491	0.343246	1.69117	0.137369	2.13525
ENSMUSG00000024277.14	Mapre2	8.0535	7.72919	9.60355	5.59069	3.68435	3.02787	4.90153	0.00208615	2.13444
ENSMUSG00000061510.3	Gm10101	0.584583	0.634585	0.844848	0.429427	0.298496	0.259923	3.42619	0.0121492	2.13386
ENSMUSG00000032564.16	Cpne4	0.736474	0.0267781	0.430703	0.0438271	0.099461	0.192441	0.752545	0.47777	2.13342
ENSMUSG00000105692.1	Gm43737	17.9865	16.7698	16.7685	9.65649	9.28003	5.91406	5.77551	0.000849333	2.13265
ENSMUSG00000070336.3	Fbxo47	0.749734	1.21137	0.841214	0.411264	0.360807	0.524853	3.35748	0.0132935	2.13193
ENSMUSG00000035235.12	Trim13	23.8214	30.8391	22.0364	12.0617	15.0593	9.28417	5.1161	0.00165768	2.13185
ENSMUSG00000040824.3	Snrpd2	16.0997	18.1572	15.2498	7.84942	6.22335	9.3367	6.60003	0.000395859	2.1307
ENSMUSG00000097002.1	Gm2670	0.827072	0.715571	1.06012	0.528837	0.295485	0.421271	3.4133	0.0123555	2.13067
ENSMUSG00000057863.5	Rpl36	570.782	531.435	567.481	350.214	224.951	227.077	6.15264	0.000593402	2.12969
ENSMUSG00000027314.6	Dll4	1.1333	1.06944	1.17605	0.551481	0.616324	0.439683	5.06612	0.00174788	2.12948
ENSMUSG00000020444.19	Guk1	39.4179	35.5006	44.7481	22.2351	19.0445	15.4873	6.80861	0.000330128	2.12926
ENSMUSG00000108766.1	Gm44760	0.938623	0.67732	0.765936	0.325622	1.02724	0.156511	1.69883	0.135878	2.12909
ENSMUSG00000035273.14	Hpse	10.0589	7.45125	6.95207	4.85339	3.33979	3.34292	5.01895	0.00183809	2.12863
ENSMUSG00000048938.12	Nr1h5	18.1837	13.2063	19.5178	14.9879	7.61884	4.42981	2.69014	0.0329525	2.12861
ENSMUSG00000030792.8	Dkkl1	34.2743	29.5575	29.1534	16.5649	15.5098	12.0393	7.29489	0.000219763	2.12733
ENSMUSG00000049086.8	Bmyc	4.39114	1.40908	5.02788	1.95413	1.63016	1.05767	1.83301	0.112154	2.12708
ENSMUSG00000066554.6	Gm10167	0.715507	0.311325	0.340624	0.311325	0.0995623	0.247994	1.81269	0.11547	2.12565
ENSMUSG00000107193.1	Gm43700	8.44126	4.69259	9.234	7.30133	2.51423	2.18492	2.07968	0.0786573	2.12511
ENSMUSG00000091549.1	Gm6548	10.2954	10.8835	13.3759	6.85672	5.43392	4.32256	5.077	0.00172779	2.12354
ENSMUSG00000024208.15	Uqcc2	25.2086	43.4088	27.1896	14.0683	15.1905	14.516	4.44671	0.00346954	2.12338
ENSMUSG00000087775.1	Rprl2	41.7502	71.8578	62.994	19.7105	49.3126	20.7352	2.82969	0.0271288	2.12315
ENSMUSG00000028836.14	Slc30a2	0.222923	0.339704	0.550981	0.141353	0.153461	0.205703	2.35552	0.0529363	2.12217
ENSMUSG00000037628.9	Cdkn3	6.14878	8.421	6.51459	3.58515	2.92948	3.36042	4.8634	0.00217459	2.122
ENSMUSG00000097080.7	1700086O06Rik	2.81009	2.28916	3.73264	1.35923	1.38138	1.35923	4.26046	0.00431038	2.12183
ENSMUSG00000031757.7	Mt4	24.9767	53.704	32.7432	6.96311	10.8213	56.1998	1.52464	0.173862	2.12076
ENSMUSG00000050323.14	Ndufaf6	4.93255	6.15828	6.25589	3.72427	2.30039	2.37889	4.45652	0.00343058	2.12003
ENSMUSG00000064964.1	Gm25147	7.56663	5.61858	11.0375	4.79794	4.43778	2.42768	2.32653	0.0551768	2.11943
ENSMUSG00000104445.1	Rhbg	3.70607	2.7324	3.52772	1.59084	1.3771	1.70755	5.01665	0.00184263	2.11928
ENSMUSG00000077449.1	Gm23127	6.76843	10.3255	10.234	4.2072	5.24335	3.49304	3.01676	0.020979	2.11912
ENSMUSG00000103080.1	Gm38123	0.137443	0.248447	0.516141	0.165689	0.150008	0.0808959	1.6839	0.138798	2.11889
ENSMUSG00000046909.9	Tefm	5.37651	4.38847	5.21916	2.77656	2.23584	2.10671	5.56675	0.00104338	2.11851
ENSMUSG00000077274.1	Gm22786	3.13078	5.6593	10.9051	3.77418	2.76888	2.0894	1.79171	0.118994	2.11783
ENSMUSG00000091844.1	Gm8251	0.224281	0.239658	0.150116	0.176814	0.0913844	0.0538838	2.22997	0.0633691	2.11736
ENSMUSG00000080198.2	Gm13573	2.70427	1.59016	1.75397	1.36736	0.738458	0.788937	2.69334	0.0328052	2.11718
ENSMUSG00000064925.1	Snora62	21.7755	18.8864	27.7425	12.0647	9.66483	10.4677	4.18669	0.004704	2.11711
ENSMUSG00000048442.15	Smim5	5.93855	7.47067	8.33551	4.51797	2.96742	2.98475	4.63319	0.00280627	2.11684
ENSMUSG00000064372.1	mt-Tp	14.9759	8.80524	12.4958	7.51915	6.22198	3.80457	2.49428	0.0434402	2.11598
ENSMUSG00000101355.1	Hist1h3h	37.4523	63.1942	33.5443	22.1724	15.7386	23.6354	3.47184	0.0114484	2.11591
ENSMUSG00000007892.8	Rplp1	2051.95	1942.68	2409.55	1400.37	933.73	775.975	4.89455	0.00210204	2.11541
ENSMUSG00000057337.13	Chst3	3.34134	3.98849	4.33491	3.39619	2.15941	0.886346	2.53765	0.0408494	2.1148
ENSMUSG00000010154.7	Spire2	3.03007	3.63958	4.43262	1.53579	2.216	1.54958	4.5178	0.00319806	2.1146
ENSMUSG00000048603.8	Gm9828	1.74543	1.15487	2.21396	0.767969	0.864213	0.724425	3.41556	0.012319	2.11418
ENSMUSG00000064380.1	Gm26448	493.959	433.368	593.68	348.81	222.562	175.76	4.2589	0.00431835	2.11374
ENSMUSG00000080935.3	Got2-ps1	0.926908	0.893833	0.694852	0.727915	0.197143	0.422998	2.20209	0.0659589	2.11337
ENSMUSG00000033688.10	1300017J02Rik	0.536124	0.00812089	0.410904	0.0203141	0.0827314	0.11043	0.574893	0.58447	2.11321
ENSMUSG00000064917.1	Gm22574	7.67417	14.9741	15.8059	4.51533	6.21588	6.94788	2.30699	0.0567423	2.11223
ENSMUSG00000102665.1	Gm38379	0.821965	0.62187	0.492932	0.33035	0.334042	0.240514	2.85476	0.0262034	2.11216
ENSMUSG00000038836.15	Agbl3	1.1503	0.710254	1.01645	0.474078	0.461847	0.404887	4.4596	0.00341849	2.11201
ENSMUSG00000022445.6	Cyp2d26	2.37325	0.0504743	1.43978	0.0895153	0.669304	0.302626	0.628207	0.551035	2.11184
ENSMUSG00000078487.8	Ankrd65	0.527125	0.522265	0.60098	0.129885	0.385336	0.343491	2.24009	0.0624555	2.11177
ENSMUSG00000103622.1	Gm38391	0.37494	0.297544	0.309574	0.155532	0.214133	0.111599	3.11928	0.0182571	2.11054
ENSMUSG00000086665.1	Gm13067	12.7303	8.90041	15.5478	6.49671	4.07226	7.11677	3.27436	0.0148362	2.11009
ENSMUSG00000089239.1	Gm22200	9.02786	12.7886	14.1545	5.11888	5.04185	6.77755	2.81382	0.0277324	2.10987
ENSMUSG00000097022.2	BC001981	0.326073	0.164988	0.645292	0.298026	0.111138	0.118827	1.51454	0.176346	2.10984
ENSMUSG00000057454.5	Lypd3	206.035	212.315	225.131	107.535	105.939	92.2099	11.4547	1.37358e-05	2.10956
ENSMUSG00000080875.4	Gm7332	3.36042	4.30897	3.86537	2.42512	2.33091	1.09652	2.88795	0.0250299	2.10917
ENSMUSG00000097990.1	Gm19557	0.520817	0.518754	0.760906	0.367241	0.382725	0.16423	2.60613	0.0370827	2.10913
ENSMUSG00000105962.1	Gm42432	3.81081	4.16894	4.61941	1.4682	2.41435	2.20128	4.60905	0.00288359	2.10882
ENSMUSG00000083152.1	Apc-ps1	6.11739	7.06683	9.57333	4.61076	3.73378	2.66701	3.48476	0.0112581	2.10767
ENSMUSG00000086899.7	1600002D24Rik	0.8337	0.546594	0.925149	0.518974	0.320038	0.279628	2.82907	0.0271522	2.10713
ENSMUSG00000099764.1	Rps10-ps2	2.61341	3.32846	4.77507	1.98367	2.13354	1.10269	2.67931	0.0334565	2.10699
ENSMUSG00000045744.10	Bricd5	0.505299	0.640669	0.591726	0.172225	0.147696	0.760999	1.66587	0.142404	2.10697
ENSMUSG00000104435.1	Gm37422	0.620979	0.450256	0.512261	0.358978	0.27292	0.160813	3.09365	0.0189	2.10688
ENSMUSG00000063239.16	Grm4	0.26167	0.269717	0.307804	0.27079	0.193881	0.0479328	1.796	0.118265	2.10588
ENSMUSG00000105161.1	Gm42595	2.45446	2.06684	3.01885	1.17384	1.34851	1.05393	4.30003	0.00411441	2.10526
ENSMUSG00000025203.5	Scd2	138.353	124.185	142.416	73.5019	44.1548	80.7486	4.73765	0.0024973	2.10513
ENSMUSG00000030895.9	Hpx	20.4897	0.170051	4.89806	0.136576	8.29342	1.51067	0.489004	0.640711	2.10482
ENSMUSG00000039745.8	Htatip2	18.0071	19.9202	13.5453	13.302	6.14221	6.48748	3.48739	0.0112197	2.1023
ENSMUSG00000028965.13	Tnfrsf9	0.644702	0.388771	0.425768	0.200932	0.233577	0.24029	3.07675	0.0193372	2.10144
ENSMUSG00000095315.1	Gm10130	5.17614	5.79168	7.15201	3.79382	2.24962	2.7631	3.40271	0.0125277	2.10121
ENSMUSG00000054083.8	Capn12	2.19782	1.64104	2.01286	0.935654	0.791834	1.04838	5.28641	0.00138729	2.10118
ENSMUSG00000081281.1	Gm6274	1.16226	1.91421	0.828299	0.529805	0.584651	0.624616	2.40009	0.0496718	2.10074
ENSMUSG00000044595.10	Dnd1	0.840307	0.767974	1.51377	0.45647	0.551584	0.431048	2.91023	0.0242736	2.10073
ENSMUSG00000075486.9	Commd6	10.1748	11.5777	11.3502	4.95607	4.97063	5.83909	7.27796	0.000222816	2.09977
ENSMUSG00000057506.4	Bloc1s2	26.6536	22.9625	31.3367	15.1801	11.9886	11.5753	5.92633	0.000734412	2.09942
ENSMUSG00000098234.7	Snhg6	17.7777	20.1202	19.8584	11.6883	8.1386	8.1989	6.31218	0.00051237	2.09883
ENSMUSG00000026675.12	Hsd17b7	32.7754	32.2206	36.0174	21.0524	14.8481	13.2491	6.16735	0.000585356	2.09843
ENSMUSG00000070305.10	Mpzl3	27.3056	31.1901	27.798	14.9149	13.779	12.4916	10.2763	2.71383e-05	2.0984
ENSMUSG00000097995.1	Gm24362	1.45401	1.31475	1.6899	1.01503	0.812028	0.441315	2.41969	0.0483024	2.09783
ENSMUSG00000097101.2	1810034E14Rik	1.47781	2.28226	1.83243	1.53536	0.647023	0.694458	2.82326	0.0273716	2.09707
ENSMUSG00000022551.7	Cyc1	67.3316	72.5057	64.1707	34.9998	33.5016	29.0809	9.80127	3.64341e-05	2.09677
ENSMUSG00000081094.4	Rpl19-ps11	8.26987	8.68501	7.22173	3.83162	4.86493	3.04169	4.47346	0.00336449	2.09495
ENSMUSG00000102308.1	2310046K23Rik	390.664	509.521	431.714	220.879	231.985	182.78	7.65236	0.000165194	2.09492
ENSMUSG00000077711.1	AF357399	16.2146	16.0517	19.3348	7.87122	9.34301	7.52955	4.17266	0.00478327	2.09467
ENSMUSG00000020812.17	1810032O08Rik	6.7579	5.66437	9.11261	4.11969	3.68036	2.58881	4.13314	0.00501464	2.09432
ENSMUSG00000060636.13	Rpl35a	30.669	32.5599	33.506	17.356	14.67	14.3616	10.1572	2.91848e-05	2.09402
ENSMUSG00000055407.14	Map6	6.64574	3.26662	9.13497	2.39703	3.82925	2.38393	2.55716	0.0397372	2.09364
ENSMUSG00000020219.6	Timm13	20.3655	27.9659	23.6809	10.9779	11.1861	11.9617	6.81174	0.000329239	2.09326
ENSMUSG00000026090.16	2010300C02Rik	7.60917	5.81089	9.01988	6.92928	2.97755	2.20552	2.67678	0.0335758	2.09075
ENSMUSG00000099703.6	Gm28285	3.86669	2.33624	5.28322	3.41495	1.41561	1.13929	2.15987	0.0700856	2.09054
ENSMUSG00000069300.3	Hist1h2bj	23.6791	36.6814	24.2112	17.0827	8.82176	15.1835	3.4859	0.0112415	2.09041
ENSMUSG00000103317.1	Gm38359	2.66433	3.5181	3.47237	1.19885	2.15828	1.39175	4.02137	0.0057386	2.0898
ENSMUSG00000028186.14	Uox	8.68809	2.72333	2.65471	1.02717	2.88361	2.1952	1.75351	0.125678	2.08951
ENSMUSG00000105006.1	Gm9484	0.521887	0.818251	1.1479	0.329556	0.291461	0.564339	2.22796	0.0635528	2.08906
ENSMUSG00000042962.4	Gm5436	6.95182	8.0674	7.00851	4.31669	3.37548	2.99207	4.82158	0.00227643	2.08872
ENSMUSG00000075271.4	Ttc30a1	2.03414	1.43649	2.02661	0.891777	0.783312	0.933602	4.66063	0.00272118	2.08659
ENSMUSG00000039518.7	Cdsn	239.122	327.306	248.149	108.952	120.344	163.453	5.57502	0.00103479	2.08397
ENSMUSG00000015337.5	Endog	4.19856	5.18481	5.4173	2.54957	2.33821	2.22218	5.11135	0.00166601	2.08198
ENSMUSG00000081488.1	Gm15368	4.66368	5.37636	5.86921	3.50177	2.52571	1.89924	3.91838	0.00650884	2.08173
ENSMUSG00000025213.11	Kazald1	3.13523	5.5687	6.1866	7.92868	1.61225	1.02804	1.52564	0.173618	2.08123
ENSMUSG00000021367.7	Edn1	10.359	7.6073	6.67066	1.78619	6.05596	5.14112	2.45627	0.0458513	2.08049
ENSMUSG00000094845.1	Tmem95	10.8448	12.0161	14.6439	3.95038	7.69204	6.96816	3.67558	0.00881504	2.07918
ENSMUSG00000005779.12	Psmb4	45.9827	52.6178	45.8398	23.0885	21.1224	25.233	9.56889	4.22775e-05	2.07915
ENSMUSG00000047139.9	Cd24a	148.306	108.256	109.443	63.3997	60.3341	51.18	6.79108	0.000335148	2.0788
ENSMUSG00000057036.7	Gm7536	6.47562	9.48785	6.97445	4.32638	4.32638	2.60299	3.46197	0.011596	2.07876
ENSMUSG00000027430.12	Dtd1	8.80826	9.16458	8.80826	5.96708	3.80502	3.55134	5.35181	0.00129691	2.07873
ENSMUSG00000037469.9	Acp7	40.4456	39.771	41.9553	18.5642	21.2065	19.0966	11.459	1.37033e-05	2.07872
ENSMUSG00000028158.14	Mttp	1.88593	0.9866	1.72108	0.983905	0.550932	0.666069	3.0416	0.0202816	2.07871
ENSMUSG00000000204.16	Slfn4	3.14686	1.85222	2.6447	1.1259	1.30561	1.16533	4.16222	0.00484322	2.07849
ENSMUSG00000072940.5	Gm10443	5.96903	8.35656	5.76526	4.1086	3.0276	2.60446	3.11797	0.0182894	2.07838
ENSMUSG00000095836.3	Gm21960	1.11456	1.52751	1.0187	0.32578	0.563952	1.00464	2.04527	0.0826523	2.07795
ENSMUSG00000097121.1	D130020L05Rik	0.248814	0.207233	0.455267	0.127771	0.138957	0.150878	2.27951	0.0590217	2.07785
ENSMUSG00000030793.4	Pycard	13.2757	12.444	12.3804	6.79791	6.64775	5.09072	7.84299	0.000142502	2.07778
ENSMUSG00000070063.1	Snora33	30.576	27.5928	32.3748	16.4675	17.2227	10.9634	4.23507	0.0044416	2.07745
ENSMUSG00000085228.1	Gm14376	2.18076	1.02853	4.82948	0.578143	1.98637	1.08584	1.37591	0.213843	2.07727
ENSMUSG00000002343.11	Armc6	2.7666	4.12041	3.69764	1.53304	1.63647	1.87905	4.88496	0.00212407	2.07627
ENSMUSG00000038650.15	Rnh1	66.5052	70.5614	71.2459	35.6765	34.2907	30.611	11.382	1.42979e-05	2.07615
ENSMUSG00000028691.12	Prdx1	79.2176	96.0467	67.9987	39.8117	37.7584	38.4605	7.68518	0.00016101	2.07558
ENSMUSG00000081602.1	Gm15369	9.90862	10.9214	12.7812	6.77015	6.5929	3.58953	3.55299	0.0103087	2.07537
ENSMUSG00000056367.14	Actr3b	1.65008	1.36965	2.25208	0.709593	0.781489	1.02852	3.62851	0.00935863	2.07518
ENSMUSG00000005705.10	Agrp	0.990512	0.681574	1.41595	0.672888	0.333469	0.49143	2.30391	0.0569931	2.07221
ENSMUSG00000027613.15	Eif6	56.3748	60.4714	63.2367	36.9708	28.9612	22.7904	6.05201	0.000651939	2.07207
ENSMUSG00000022468.11	Endou	162.002	122.486	162.218	83.1194	71.3356	61.157	6.51977	0.00042501	2.07188
ENSMUSG00000022218.15	Tgm1	95.0767	89.7835	103.736	36.9478	47.1313	57.0048	6.44814	0.000453092	2.07187
ENSMUSG00000071178.11	Serpina1b	15.9903	0.649429	6.19573	0.915028	5.38315	1.45619	0.772672	0.466553	2.07137
ENSMUSG00000078153.3	Psme2b	4.66427	3.96823	4.36227	2.05587	2.43942	1.82273	4.7145	0.00256234	2.07093
ENSMUSG00000101316.1	Gm12663	1.83181	3.13947	1.88298	0.829328	0.989929	1.44586	2.85974	0.0260238	2.07079
ENSMUSG00000090063.6	Dlx6os1	0.0590516	0.0805863	0.266558	0.347504	0.0184599	0.0255317	0.903925	0.397914	2.07073
ENSMUSG00000027611.12	Procr	3.81783	6.51353	3.14159	2.32618	3.16253	1.21423	2.43421	0.0473137	2.07037
ENSMUSG00000043398.4	Gpr135	0.730268	0.5025	0.84348	0.496096	0.271436	0.266946	2.50195	0.0429696	2.0701
ENSMUSG00000083856.1	Gm13886	0.700372	0.894535	0.671594	0.262563	0.352386	0.498691	2.7489	0.0303539	2.06994
ENSMUSG00000062727.4	Hist1h2bk	39.5155	65.821	35.553	24.6849	15.4248	26.9026	3.25305	0.0152621	2.0699
ENSMUSG00000106680.1	Gm43852	0.659615	1.26033	1.61708	0.69014	0.508143	0.454605	2.20654	0.0655381	2.06878
ENSMUSG00000097282.1	5031415H12Rik	0.22045	0.185591	0.401844	0.138236	0.136156	0.102743	2.2128	0.0649515	2.06864
ENSMUSG00000045211.4	Nudt18	5.1278	2.79694	5.70856	1.95289	2.00071	2.37046	3.24123	0.0155041	2.06862
ENSMUSG00000111712.1	RP23-100M12.7	0.836607	0.883468	0.756481	0.942787	0.105469	0.628071	1.37787	0.213265	2.06832
ENSMUSG00000108053.1	Gm43890	0.848188	0.479571	0.900598	0.36278	0.253263	0.447837	2.6684	0.0339729	2.06832
ENSMUSG00000053706.2	B430305J03Rik	0.27104	0.15936	0.189897	0.073182	0.091249	0.134473	2.45757	0.045766	2.06758
ENSMUSG00000082896.1	Gm5844	0.276069	0.362618	0.285652	0.229933	0.0672079	0.207255	1.96902	0.0922408	2.06753
ENSMUSG00000037278.9	Tmem97	26.0767	28.7971	26.5577	13.6281	14.5449	11.4719	8.36606	9.64246e-05	2.06735
ENSMUSG00000105510.1	Gm43815	2.49102	3.12793	2.49102	1.30935	1.26616	1.32138	4.38498	0.00372614	2.06721
ENSMUSG00000079283.2	2310009B15Rik	2.84159	2.60389	3.31494	1.87351	1.32895	1.14231	4.22826	0.00447754	2.06694
ENSMUSG00000040258.6	Nxph4	2.78676	2.78676	3.77941	0.606222	2.24323	2.38032	2.10735	0.0755861	2.06682
ENSMUSG00000032105.5	Pdzd3	0.275691	0.390535	0.45441	0.229619	0.169988	0.146989	2.63893	0.0354087	2.06646
ENSMUSG00000081669.1	Npm3-ps1	1.14558	1.7016	1.58564	0.799725	0.63978	0.694666	2.84767	0.0264618	2.06603
ENSMUSG00000102336.1	Gm37233	1.46868	0.992668	1.66713	0.615495	0.698969	0.647661	4.05955	0.00547909	2.06527
ENSMUSG00000034813.16	Grip1	3.08925	2.13396	3.56489	2.50507	0.869362	1.2584	2.73466	0.0309631	2.0652
ENSMUSG00000048038.7	Ccdc187	1.19494	0.902525	1.73867	0.689881	0.666322	0.479987	3.38365	0.0128444	2.06462
ENSMUSG00000045314.5	Sowahb	1.66908	1.03021	1.52003	0.624893	0.721559	0.658978	3.99635	0.00591607	2.06449
ENSMUSG00000071303.3	Rps8-ps1	3.43941	3.03757	3.9559	1.64851	1.55457	1.836	3.71786	0.00835624	2.06444
ENSMUSG00000103034.1	Gm8797	31.0121	37.9837	31.6667	16.0843	17.4634	15.1727	6.83006	0.000324099	2.06266
ENSMUSG00000028782.14	Adgrb2	3.02769	1.36721	4.99857	2.00016	1.35894	0.920407	1.87066	0.106254	2.06159
ENSMUSG00000038224.12	Serpinf2	2.98551	0.109684	1.65871	0.272314	0.67112	0.341866	0.757618	0.474926	2.06157
ENSMUSG00000019836.5	Amd-ps4	3.12362	2.90276	4.16385	2.09138	1.35334	1.55502	3.74924	0.00803259	2.06104
ENSMUSG00000057103.10	Nat8f1	0.963757	0.406644	0.861666	0.313944	0.277289	0.438625	2.13709	0.0724207	2.06034
ENSMUSG00000002043.17	Trappc6a	13.0167	13.2008	14.5502	6.87292	7.39	5.72245	7.32839	0.000213861	2.05808
ENSMUSG00000068587.9	Mgam	0.201617	0.0407432	0.0961877	0.0356861	0.0677793	0.0370513	1.46592	0.188752	2.05801
ENSMUSG00000024772.9	Ehd1	3.33257	3.34593	3.23917	1.35918	1.62406	1.85578	6.46324	0.000447005	2.05705
ENSMUSG00000041261.9	Car8	0.678112	0.206202	0.803699	0.17691	0.361162	0.206202	1.60295	0.155694	2.0568
ENSMUSG00000028613.14	Lrp8	2.75775	2.30743	3.59592	2.58071	1.14547	0.92901	2.81112	0.0278366	2.05662
ENSMUSG00000097056.1	Gm4262	0.768192	0.557278	0.908304	0.400048	0.41719	0.275396	2.95958	0.0226834	2.05635
ENSMUSG00000099609.1	Gm29008	3.55112	6.05332	7.78225	2.66609	2.92386	2.54603	2.61652	0.0365438	2.05623
ENSMUSG00000085147.1	Gm12609	2.62697	1.81435	3.88268	0.626156	1.42838	2.31848	1.91083	0.100294	2.05496
ENSMUSG00000097803.1	Rpl31-ps16	1.85335	5.07176	2.11302	1.88533	1.1087	1.1087	1.93056	0.0974884	2.05432
ENSMUSG00000031379.13	Pir	2.27314	3.96207	2.78222	2.71107	1.17917	0.942904	2.58601	0.0381501	2.0541
ENSMUSG00000009394.13	Syn2	0.953681	0.663891	0.746689	0.501059	0.379382	0.290399	3.82401	0.00731538	2.05375
ENSMUSG00000082210.1	Gm14382	3.58895	4.77007	4.1279	1.89597	1.99384	2.15376	3.83106	0.00725148	2.05371
ENSMUSG00000042622.13	Maff	8.62751	10.1999	13.5972	5.29362	5.68356	4.69123	4.89663	0.00209728	2.05334
ENSMUSG00000036273.15	Lrrk2	3.02631	2.96141	3.21093	1.8252	1.53	1.2102	6.57508	0.000404672	2.053
ENSMUSG00000023070.6	Rgn	2.18436	5.07639	2.90109	2.68606	1.02377	1.38254	2.24567	0.0619569	2.05136
ENSMUSG00000039438.7	Ttc36	1.00906	0.33276	1.26246	0.50158	0.367978	0.277676	1.57894	0.161068	2.0512
ENSMUSG00000032122.15	Slc37a2	35.2112	22.0927	26.2361	12.5246	16.5621	11.413	4.87218	0.00215385	2.05105
ENSMUSG00000024856.10	Cdk2ap2	6.85195	8.54761	8.26351	4.17676	3.51992	3.84608	6.24453	0.000545097	2.05076
ENSMUSG00000036537.6	Rnf113a1	4.32761	4.74338	5.13599	2.99012	1.85158	2.23805	4.53772	0.00312627	2.0506
ENSMUSG00000038633.5	Degs1	168.004	96.065	161.04	79.484	75.4415	50.4697	3.84641	0.00711449	2.05023
ENSMUSG00000030556.13	Lrrc28	21.0004	19.8625	19.4387	11.5542	10.7954	7.60085	6.37802	0.000482634	2.04856
ENSMUSG00000035041.8	Creb3l3	0.429792	0.249244	0.441121	0.0678802	0.210808	0.365055	1.66113	0.143367	2.04847
ENSMUSG00000022842.16	Ece2	0.949103	1.06524	1.23955	0.500784	0.645385	0.459388	4.81776	0.002286	2.04802
ENSMUSG00000040883.16	Tmem205	4.29736	4.00051	4.37898	2.06616	2.24607	1.90106	6.8703	0.000313125	2.04767
ENSMUSG00000080465.1	Gm22486	2.46572	5.48702	3.36095	3.36095	1.53043	1.07484	1.76205	0.124152	2.04722
ENSMUSG00000077192.3	Snora17	53.7999	36.6403	54.6041	32.0408	20.5318	19.4698	3.63272	0.00930846	2.04677
ENSMUSG00000069682.6	Gm10275	8.47827	10.7609	10.916	4.59519	5.65054	4.52783	4.95616	0.00196637	2.04663
ENSMUSG00000071547.3	Nt5dc2	32.9778	31.8029	31.5072	14.6756	15.1814	17.2128	9.88555	3.45471e-05	2.04589
ENSMUSG00000044320.14	1700001O22Rik	0.914511	0.761946	1.43524	0.584485	0.547213	0.379568	2.92669	0.0237304	2.04583
ENSMUSG00000042857.2	Gm9776	0.855589	0.727201	1.01866	0.408703	0.404347	0.450443	4.02876	0.00568737	2.04475
ENSMUSG00000081272.1	Gm13509	1.51036	2.79145	2.55521	0.991019	1.10096	1.16638	3.15005	0.0175159	2.04464
ENSMUSG00000040722.7	Scamp5	3.26613	0.960202	3.50014	1.94275	0.78627	0.87525	1.62135	0.151691	2.04439
ENSMUSG00000037280.12	Galnt6	32.2588	39.3343	30.9422	17.8583	17.1	15.0951	8.08348	0.000118765	2.04345
ENSMUSG00000103015.1	Gm37549	0.227877	0.210783	0.153964	0.134548	0.0917474	0.070577	2.5453	0.0404097	2.04336
ENSMUSG00000063060.5	Sox7	28.8037	24.5533	31.7657	14.5224	17.9571	10.2114	4.82588	0.00226572	2.04265
ENSMUSG00000059743.12	Fdps	5.14465	7.24074	5.2552	3.52323	2.73277	2.4152	4.91613	0.00205335	2.04254
ENSMUSG00000077704.1	Snord89	10.8954	12.2029	16.399	7.22269	4.97214	7.22269	3.07816	0.0193004	2.0418
ENSMUSG00000079434.8	Neu2	1.5229	1.7067	2.74449	0.443833	1.64789	1.14928	2.10331	0.0760279	2.04047
ENSMUSG00000043740.14	B430306N03Rik	0.0871943	0.0367459	0.038337	0.0109923	0.0671712	0.0190393	1.33663	0.225698	2.04001
ENSMUSG00000032204.13	Aqp9	10.7981	11.6774	9.79757	6.24193	6.29886	3.76299	4.91157	0.00206354	2.03973
ENSMUSG00000033860.13	Fgg	12.0123	0.0174911	2.64096	0.0174911	5.13679	0.661792	0.334151	0.748659	2.03919
ENSMUSG00000096255.1	Dynlt1b	3.81482	5.88525	3.95261	2.34067	1.73232	2.5569	3.50202	0.0110092	2.03895
ENSMUSG00000018932.9	Map2k3	34.4962	38.141	46.6218	20.7089	18.9253	18.55	7.68272	0.000161319	2.03852
ENSMUSG00000046295.13	Ankle1	3.58054	3.72867	4.09836	1.99142	1.72805	1.89074	6.49612	0.000434059	2.03804
ENSMUSG00000058267.13	Mrps14	6.12661	7.19368	7.00367	3.85692	3.13587	3.05117	7.0139	0.000277261	2.03794
ENSMUSG00000052819.6	Best2	0.15237	0.732179	0.168224	0.339071	0.114978	0.059574	1.13817	0.294782	2.03789
ENSMUSG00000024841.7	Eif1ad	27.0228	20.7054	29.1874	14.0861	11.738	11.7552	6.2574	0.000538694	2.03717
ENSMUSG00000023473.12	Celsr3	0.04534	0.0623163	0.0547256	0.0316633	0.0280033	0.0211313	2.67796	0.0335199	2.03439
ENSMUSG00000005481.18	Ddx39	14.3044	18.9387	15.0629	7.81989	7.69799	8.05015	7.82082	0.00014495	2.03388
ENSMUSG00000032044.4	Rpusd4	2.89041	3.6033	3.65386	1.70222	1.75882	1.53241	5.6178	0.000991684	2.03341
ENSMUSG00000024136.14	Dnase1l2	53.9875	54.1738	43.6977	22.8839	24.1744	27.38	8.0386	0.000122829	2.03239
ENSMUSG00000103046.1	Gm37309	2.00569	1.71695	2.81447	0.930829	1.0238	1.21967	3.57262	0.010052	2.03152
ENSMUSG00000084319.3	Tpt1-ps3	10.6503	16.1943	14.8046	7.34512	8.29842	5.13957	3.77511	0.00777604	2.03046
ENSMUSG00000084790.1	Gm15879	3.5831	2.97339	2.90573	1.80513	1.64028	1.25869	4.1495	0.0049174	2.03033
ENSMUSG00000091881.1	Gm17146	1.74109	3.25458	4.28528	1.35426	1.83235	1.22069	2.17721	0.0683597	2.03017
ENSMUSG00000050503.8	Fbxl22	1.35659	1.27085	1.55174	0.619335	0.796185	0.653117	5.01511	0.00184567	2.03017
ENSMUSG00000098486.1	Gm27385	7.17094	7.22809	10.6419	9.04994	1.41589	5.259	1.55993	0.165445	2.0291
ENSMUSG00000066538.5	Gm6254	0.935997	1.2921	2.20936	0.661273	0.635854	0.780987	2.39604	0.0499596	2.02909
ENSMUSG00000094806.1	Cyp2d10	0.697953	0.0222277	0.605329	0.0222277	0.282919	0.174193	0.600861	0.568039	2.029
ENSMUSG00000021203.15	Otub2	20.2608	19.9729	22.5713	8.8033	11.1756	11.0881	8.17958	0.000110564	2.02881
ENSMUSG00000055041.7	Commd5	14.7009	14.4393	14.3825	6.29317	7.61022	7.58232	7.40136	0.000201617	2.02864
ENSMUSG00000020831.18	0610010K14Rik	0.733944	0.804657	1.05826	0.661127	0.500186	0.239502	2.41496	0.0486292	2.02861
ENSMUSG00000085342.1	Gm12254	3.62292	2.3498	4.71706	2.92761	1.16122	1.46589	2.21737	0.0645261	2.02849
ENSMUSG00000039873.4	Neurl2	0.496828	1.50457	0.693294	0.454093	0.251387	0.539385	1.75785	0.1249	2.02737
ENSMUSG00000096807.1	Hist1h2bm	63.4354	113.086	55.6772	37.4235	26.5253	47.3019	2.97252	0.0222851	2.02646
ENSMUSG00000103630.1	Gm37242	1.32917	1.27935	1.72609	0.962331	0.667414	0.566544	3.53224	0.0105878	2.02574
ENSMUSG00000110400.1	Gm45416	0.588938	0.525091	0.955885	0.322074	0.36097	0.313691	2.82335	0.0273684	2.02546
ENSMUSG00000038059.6	Smim3	4.8002	3.60084	3.68309	1.95882	2.02297	1.92143	5.21942	0.00148725	2.02402
ENSMUSG00000100620.1	Gm28277	0.994232	1.07158	1.25057	0.431588	0.800999	0.471043	2.76495	0.0296822	2.02382
ENSMUSG00000067616.11	Klk11	86.4755	107.595	88.5879	60.3908	53.9866	30.8437	4.03873	0.00561897	2.02311
ENSMUSG00000060678.4	Hist1h4c	85.5	135.192	94.4117	67.9279	39.8083	49.0807	4.0331	0.00565746	2.02308
ENSMUSG00000082895.1	Rpsa-ps9	13.129	4.022	8.88908	4.92564	3.10203	3.71449	2.05085	0.0819913	2.02304
ENSMUSG00000040896.16	Kcnd3	0.145151	0.0784105	0.138773	0.122573	0.0711	0.0234494	1.629	0.150056	2.02294
ENSMUSG00000078348.4	Sf3b5	5.54746	7.26844	6.41346	3.39281	2.8082	3.28538	6.49395	0.000434902	2.02288
ENSMUSG00000074635.2	3110070M22Rik	0.538617	0.525335	0.942328	0.448605	0.226987	0.326611	2.21457	0.0647862	2.0224
ENSMUSG00000100111.2	A330087D11Rik	0.752165	1.00624	0.312498	0.153468	0.215064	0.779375	1.34658	0.222641	2.02194
ENSMUSG00000056737.14	Capg	54.2847	84.0998	55.273	37.5351	30.7635	26.5405	4.77793	0.00238844	2.02188
ENSMUSG00000104900.1	4930596I21Rik	7.52171	12.8593	11.4808	5.36301	5.7862	4.42905	3.53978	0.0104855	2.02094
ENSMUSG00000098104.1	Gm6085	0.682577	0.511375	0.719887	0.430516	0.25371	0.283587	2.73237	0.0310624	2.02081
ENSMUSG00000091472.2	Gm3739	0.918272	0.602042	0.0732236	0.685681	0.0105103	0.587392	0.58148	0.580276	2.02055
ENSMUSG00000028381.8	Ugcg	51.6896	55.0721	55.286	27.5121	28.8881	24.0463	10.4632	2.42493e-05	2.02045
ENSMUSG00000092354.7	Gm20548	0.485337	0.459207	0.676087	0.369497	0.227827	0.224058	2.62837	0.0359387	2.02003
ENSMUSG00000042678.16	Myo15	0.0829337	0.0622646	0.13753	0.108065	0.0498273	0.0176183	1.50438	0.178874	2.01924
ENSMUSG00000033020.6	Polr2f	37.195	44.601	39.5444	24.1172	18.7099	17.8898	6.37428	0.000484268	2.01825
ENSMUSG00000042124.5	Lce1f	99.4778	206.716	121.482	92.0918	65.3928	51.0312	3.10637	0.0185778	2.01761
ENSMUSG00000003346.14	Abhd17a	20.3228	19.4617	21.499	10.2214	10.5981	9.60391	9.32478	4.95998e-05	2.01758
ENSMUSG00000059461.7	Gm7331	4.98485	6.00948	4.11919	2.73446	2.34006	2.34006	3.55622	0.0102661	2.01697
ENSMUSG00000103625.1	Gm37357	0.307592	0.303667	0.628786	0.218263	0.119421	0.278997	2.05014	0.0820751	2.01676
ENSMUSG00000041670.15	Rims1	0.169279	0.149468	0.163692	0.0289162	0.106175	0.155509	1.73316	0.129386	2.01614
ENSMUSG00000081087.1	Rps15a-ps7	55.2262	49.7639	55.1368	30.8866	25.917	23.3745	6.99337	0.00028209	2.01601
ENSMUSG00000023939.7	Mrpl14	11.6344	15.3142	12.0025	7.23697	6.03152	6.01016	5.46887	0.00115119	2.01571
ENSMUSG00000037049.9	Smpd1	62.7238	46.1511	46.0575	22.1459	23.3457	31.3125	5.51964	0.00109378	2.01512
ENSMUSG00000043807.6	Ly6g5b	2.22174	1.53392	2.43937	1.70617	0.770071	0.800335	2.60286	0.0372539	2.01355
ENSMUSG00000040838.10	Gm11639	0.383531	0.15715	0.522199	0.202278	0.116408	0.167958	1.92893	0.0977177	2.01337
ENSMUSG00000107944.1	Gm44280	0.223998	0.0473329	0.37253	0.203426	0.0306953	0.0819372	0.970502	0.366102	2.01235
ENSMUSG00000027636.11	Sla2	0.404484	0.222793	0.256372	0.256372	0.0822544	0.134519	1.98968	0.0895393	2.01167
ENSMUSG00000068860.5	Gm128	1.81698	1.63439	2.52293	1.29709	0.692905	1.04226	3.19323	0.0165303	2.01136
ENSMUSG00000027983.13	Cyp2u1	0.679028	0.536833	1.00966	0.374608	0.341346	0.361525	3.25966	0.0151286	2.00981
ENSMUSG00000050796.4	B3galt6	2.5957	2.56211	2.83545	1.26563	1.44878	1.27396	6.24274	0.000545994	2.00977
ENSMUSG00000097769.7	Snhg4	15.2777	11.8965	15.1263	9.18316	7.13097	5.25074	4.69369	0.00262245	2.00947
ENSMUSG00000044757.7	Gm6430	0.705045	0.719907	0.43825	0.306054	0.298841	0.293897	2.5781	0.0385784	2.00886
ENSMUSG00000103108.2	Rncr4	0.270755	0.264078	0.424509	0.15352	0.15121	0.164182	2.56919	0.0390672	2.00881
ENSMUSG00000040154.11	Wfdc5	25.2631	17.6685	22.7286	12.7929	11.3629	8.71316	5.11956	0.00165162	2.00838
ENSMUSG00000026450.14	Chit1	207.668	217.986	196.864	187.874	101.306	58.2915	2.62591	0.0360635	2.00743
ENSMUSG00000103062.1	Gm37200	0.194408	0.31788	0.36579	0.278484	0.0790555	0.132088	1.79219	0.118912	2.00731
ENSMUSG00000086881.1	Gm13594	0.641751	0.967332	1.66911	1.14902	0.309354	0.385687	1.52667	0.17337	2.00664
ENSMUSG00000065017.1	Gm23510	5.08306	3.35543	4.31288	2.59052	2.28806	1.56384	2.50249	0.0429368	2.00537
ENSMUSG00000065147.1	Snora31	29.324	26.3253	30.3408	15.1054	9.90491	19.1859	3.56787	0.0101135	2.00528
ENSMUSG00000080932.3	Gm10224	2.2627	3.45416	3.33204	2.24212	0.95927	1.5304	2.59636	0.0375967	2.00522
ENSMUSG00000102243.1	Gm37718	2.42515	3.00618	2.90799	1.60752	1.49564	1.11666	4.7478	0.00246936	2.00482
ENSMUSG00000028840.10	Zfp593	7.59158	6.76486	10.3243	4.4901	4.1214	3.63565	4.69878	0.0026076	2.00478
ENSMUSG00000071661.6	Zbtb3	1.06385	1.54121	1.49023	0.636354	0.706951	0.679986	3.80663	0.00747558	2.00464
ENSMUSG00000079942.5	Rpl28-ps3	7.0517	3.52451	7.72418	5.62288	1.91278	2.30434	1.94978	0.0948303	2.00365
ENSMUSG00000024575.15	Pde6a	1.72934	2.02754	1.44987	1.38634	0.766978	0.605427	3.15961	0.0172925	2.0028
ENSMUSG00000037601.11	Nme1	9.62669	12.5389	10.5665	5.53967	5.01991	5.70164	7.12754	0.000252165	2.00279
ENSMUSG00000084277.1	Gm11702	19.4539	23.5252	30.4914	13.6405	13.1247	10.0063	3.13658	0.0178363	2.0025
ENSMUSG00000032815.16	Fanca	2.39425	2.25143	1.98226	1.34118	0.7549	1.29888	4.35286	0.00386798	2.00217
ENSMUSG00000026380.10	Tfcp2l1	1.84236	1.2079	1.9013	0.782837	0.580316	1.14249	3.3194	0.0139775	2.002
ENSMUSG00000058258.14	Idi1	16.5951	27.5797	15.8066	9.15895	11.868	8.31072	3.91912	0.00650297	2.00197
ENSMUSG00000093514.3	Gm28727	5.56684	5.24982	6.99019	2.74929	4.03913	2.34692	3.39986	0.0125745	2.00067
ENSMUSG00000042268.10	Slc26a9	9.24923	7.84385	11.7148	4.99545	5.26349	4.08795	5.36591	0.00127831	2.0004
ENSMUSG00000091709.1	Gm17189	0.823509	0.335543	0.977991	0.190559	0.312524	0.555585	1.64027	0.147677	1.99921
ENSMUSG00000042102.6	Dmgdh	0.111945	0.0107295	0.220317	0.0107295	0.0223487	0.133088	0.674308	0.523085	1.99908
ENSMUSG00000102550.1	Gm8276	0.740794	0.438464	1.25127	0.391216	0.414857	0.32558	2.05075	0.0820023	1.9987
ENSMUSG00000105466.1	Gm42998	0.87277	0.661481	0.887349	0.528678	0.349447	0.353108	3.29991	0.0143422	1.99866
ENSMUSG00000101174.6	Hoxd4	1.73013	0.141409	1.69374	0.269503	0.436784	0.443747	0.896533	0.401571	1.99821
ENSMUSG00000100826.6	Snhg14	0.172681	0.0830514	0.109942	0.0389155	0.0693509	0.0709904	2.52913	0.0413452	1.99803
ENSMUSG00000105936.1	Gm43544	2.65046	3.00178	3.31476	1.6937	1.23179	1.59888	4.92488	0.00203397	1.9976
ENSMUSG00000026502.13	Desi2	0.53846	0.53846	0.5398	0.314909	0.254005	0.247323	5.16468	0.00157496	1.99749
ENSMUSG00000032489.17	Kif9	2.51784	1.70828	2.459	1.27432	1.12723	0.937589	4.23216	0.00445693	1.99742
ENSMUSG00000051650.10	B3gnt2	0.415391	0.413472	0.538475	0.203473	0.297605	0.195244	3.18016	0.0168221	1.99669
ENSMUSG00000009292.17	Trpm2	0.153076	0.0610015	0.142407	0.0798427	0.0644726	0.0338289	1.85904	0.108042	1.99621
ENSMUSG00000069310.3	Hist1h3c	66.3028	97.347	64.3005	41.3889	28.1363	44.4152	4.136	0.00499746	1.99556
ENSMUSG00000047215.14	Rpl9	178.549	184.867	196.089	114.815	84.3397	84.3397	7.22165	0.000233324	1.99444
ENSMUSG00000070291.4	Ddx43	0.47949	0.312839	0.407088	0.247819	0.188887	0.166191	2.69642	0.032664	1.99441
ENSMUSG00000047238.4	Mageh1	1.36818	0.919328	1.78778	0.720157	0.502755	0.789306	2.63719	0.0354955	1.99319
ENSMUSG00000090564.8	A430057M04Rik	0.324225	0.230041	0.373114	0.262	0.134692	0.103921	2.37327	0.0516101	1.9931
ENSMUSG00000106815.1	Gm43658	3.86772	4.22712	4.27085	2.75222	2.22297	1.48578	4.50305	0.00325238	1.99247
ENSMUSG00000090257.1	Gm4524	0.408873	0.440684	0.491745	0.457204	0.193714	0.133316	2.07565	0.079115	1.99053
ENSMUSG00000042688.16	Mapk6	52.8305	60.1251	55.7668	33.1539	29.9112	22.7075	6.61649	0.000390166	1.9905
ENSMUSG00000026107.11	Nabp1	10.8479	12.5928	10.2582	5.00382	6.75574	5.25565	6.79961	0.000332694	1.99021
ENSMUSG00000028307.9	Aldob	2.07892	0.0153047	2.77349	0.0153047	0.715759	0.957509	0.382795	0.713933	1.99013
ENSMUSG00000094955.2	Gm3699	12.8081	2.72969	7.86601	10.5933	1.96337	1.76101	1.09731	0.311023	1.98983
ENSMUSG00000066235.7	Pomgnt2	2.66023	2.19792	3.07811	1.61011	1.32788	1.09319	4.31849	0.00402637	1.98978
ENSMUSG00000096740.7	Lbhd1	3.6995	5.40459	3.61663	1.93997	2.17211	2.16121	4.58836	0.00295177	1.98961
ENSMUSG00000044125.6	9530080O11Rik	0.460577	0.292048	0.859628	0.266928	0.270126	0.212628	1.89986	0.101888	1.98954
ENSMUSG00000078532.9	Nkain1	1.09984	0.87903	1.23063	0.806121	0.772093	0.257211	2.08157	0.0784444	1.98887
ENSMUSG00000089782.1	Gm3531	6.54759	5.65403	5.75477	4.519	2.30375	2.63321	3.31595	0.0140412	1.98879
ENSMUSG00000025432.11	Avil	6.10778	1.6947	5.09213	3.95761	2.51826	0.725753	1.33668	0.225684	1.98835
ENSMUSG00000035557.9	Krt17	1185.04	1521.92	1313.27	364.539	1048.22	789.918	2.65757	0.0344935	1.9876
ENSMUSG00000085408.1	C530005A16Rik	0.156796	0.308588	0.224522	0.173339	0.138672	0.0604485	1.8121	0.115568	1.98727
ENSMUSG00000019102.10	Aldh3a1	53.7297	85.9577	60.9574	83.3869	32.3353	13.6839	1.66565	0.142448	1.98586
ENSMUSG00000079017.3	Ifi27l2a	4.68047	33.3977	28.2241	6.17025	10.204	9.42864	1.18182	0.278215	1.9856
ENSMUSG00000057346.11	Apol9a	0.526726	1.75767	3.71085	1.4396	0.505083	0.660958	1.197	0.272639	1.9852
ENSMUSG00000043889.5	Gm8399	2.38377	2.60185	2.95579	1.1584	1.39382	1.45625	4.21861	0.004529	1.98299
ENSMUSG00000086788.2	1700029M20Rik	0.273988	0.297104	0.329688	0.349945	0.123331	0.0842945	1.86461	0.107182	1.98294
ENSMUSG00000072844.6	G530011O06Rik	0.641021	1.04275	0.0238482	0.426648	0.00888075	0.444636	0.477782	0.648264	1.98293
ENSMUSG00000108353.1	Gm45205	1.18448	0.650769	1.22657	1.13006	0.417885	0.271953	1.82785	0.112987	1.98223
ENSMUSG00000020334.6	Slc22a4	20.0622	18.7944	23.9076	22.2349	9.18019	5.89682	2.30663	0.0567717	1.98198
ENSMUSG00000057173.8	Rfx8	0.197407	0.89153	0.275807	0.178567	0.134126	0.255697	1.41235	0.203342	1.98147
ENSMUSG00000109198.1	D7Bwg0826e	0.649831	0.377959	1.13742	0.506169	0.186794	0.39074	1.77433	0.12199	1.98096
ENSMUSG00000073616.10	Myeov2	18.4485	15.7545	19.1835	9.15994	8.42078	9.31005	7.47411	0.000190196	1.98059
ENSMUSG00000024891.5	Slc29a2	4.2754	3.01895	5.20741	3.42027	2.25006	1.18848	2.46735	0.045134	1.97921
ENSMUSG00000106121.1	Gm42679	1.4393	2.56809	2.17843	2.36335	0.831674	0.560752	1.91924	0.0990895	1.97893
ENSMUSG00000082284.1	H3f3a-ps1	3.8253	4.28019	4.78951	2.58106	1.55072	2.53582	3.18108	0.0168013	1.97888
ENSMUSG00000097439.6	Gm16754	0.551536	0.926885	1.05653	0.209474	0.709442	0.468825	1.98446	0.090214	1.97875
ENSMUSG00000081873.1	Gm15197	1.35499	1.79254	1.87959	0.799069	0.780237	0.949991	2.79784	0.0283546	1.97843
ENSMUSG00000038775.14	Vill	1.3061	0.815551	0.42013	0.888678	0.0945505	0.652115	1.1617	0.28575	1.978
ENSMUSG00000036992.10	Nxt1	16.5708	19.367	17.4798	10.3421	7.76543	9.05879	6.51077	0.00042843	1.97783
ENSMUSG00000026567.16	Adcy10	0.100686	0.0730916	0.0369029	0.0526891	0.0196485	0.0328293	1.64665	0.146345	1.97775
ENSMUSG00000041716.7	Gm20604	0.757998	0.810192	1.18337	0.583022	0.448478	0.371981	3.14764	0.0175728	1.97767
ENSMUSG00000095159.2	Tubb4b-ps1	0.860425	1.50184	0.526198	0.473697	0.409383	0.44158	2.00235	0.08792	1.97702
ENSMUSG00000032959.12	Pebp1	41.1041	49.8875	40.1026	22.2156	23.5832	20.3458	7.92166	0.000134188	1.97693
ENSMUSG00000090534.1	Gm4675	0.869722	0.774072	1.07843	0.449594	0.483488	0.437665	3.94839	0.00627326	1.97668
ENSMUSG00000090264.1	Eif4ebp3	2.65531	2.91271	3.52778	1.74228	1.47984	1.39743	3.7704	0.00782205	1.97598
ENSMUSG00000020163.12	Uqcr11	106.749	120.851	101.228	57.5379	52.924	55.5844	9.22555	5.29831e-05	1.97541
ENSMUSG00000021290.5	2010107E04Rik	120.395	130.234	108.019	61.9834	60.4896	58.6559	8.64667	7.88598e-05	1.97429
ENSMUSG00000049091.6	Sephs2	26.4511	23.4436	28.5407	12.9852	13.8426	12.8646	8.7083	7.55091e-05	1.97236
ENSMUSG00000024922.1	Ovol1	47.0269	67.7446	69.0517	26.2753	33.7111	32.3974	5.35395	0.00129407	1.97187
ENSMUSG00000008601.12	Rab25	84.9829	96.1107	94.0018	46.3779	45.6011	47.3682	11.2131	1.57093e-05	1.97175
ENSMUSG00000049620.8	Prss33	0.308133	0.199791	0.596188	0.308133	0.161631	0.103429	1.55535	0.166514	1.97022
ENSMUSG00000040688.16	Tbl3	9.27183	8.21349	8.98087	4.5685	4.2172	4.64212	9.53214	4.32965e-05	1.9693
ENSMUSG00000109933.1	Gm7600	1.77269	1.2782	1.88899	1.70206	0.593588	0.578466	2.0611	0.0807897	1.96869
ENSMUSG00000039092.9	Sptlc3	30.5172	28.6011	26.0404	19.3205	13.7492	11.3096	5.0523	0.00177379	1.96867
ENSMUSG00000063696.7	Gm8730	97.5305	90.8717	110.47	65.3927	47.9164	41.3614	5.48218	0.00113581	1.96824
ENSMUSG00000093846.1	Gm4425	0.33623	0.191437	0.348959	0.133691	0.100418	0.216792	2.09469	0.0769766	1.96621
ENSMUSG00000028631.7	Kcnq4	0.398223	0.747419	0.712899	0.205899	0.290228	0.460326	2.34777	0.0535259	1.96615
ENSMUSG00000056753.3	C330011M18Rik	0.848227	0.598569	1.22623	0.295801	0.42969	0.638856	2.23886	0.0625661	1.9648
ENSMUSG00000002274.12	Metrn	2.52033	2.38653	3.547	1.75213	1.39921	1.18107	3.56024	0.0102131	1.9644
ENSMUSG00000023262.13	Acy1	4.03196	3.73076	4.34009	2.36101	1.77968	2.06657	5.8753	0.000771206	1.96337
ENSMUSG00000048003.12	Catsper4	0.308275	0.328622	0.357792	0.181797	0.0997945	0.260322	2.20447	0.0657331	1.96273
ENSMUSG00000033595.6	Lgi3	0.407627	0.536603	0.396118	0.158422	0.214351	0.326945	2.68656	0.0331184	1.96237
ENSMUSG00000037152.11	Ndufc1	12.1841	15.0554	10.9667	5.48099	6.6918	7.14451	5.26338	0.00142079	1.96229
ENSMUSG00000021951.5	Eef1akmt1	12.1957	16.0105	12.3854	6.30422	6.38538	7.86026	5.06192	0.00175572	1.96215
ENSMUSG00000054871.5	Tmem158	3.36366	4.78626	3.48755	3.05838	1.72488	1.44048	3.09218	0.0189375	1.96201
ENSMUSG00000060950.11	Trmt61a	5.48107	5.95303	7.11182	3.45451	3.18543	2.84347	5.75629	0.000865391	1.96194
ENSMUSG00000040594.19	Ranbp17	1.67858	0.360033	1.54563	0.843957	0.342403	0.441298	1.35663	0.219591	1.96194
ENSMUSG00000064600.1	Gm25636	9.42478	12.8301	15.8188	7.39776	5.12508	6.80905	2.88454	0.0251478	1.96134
ENSMUSG00000086841.1	2410006H16Rik	97.1272	69.3648	102.429	64.2969	42.6944	34.0817	3.72036	0.00832987	1.96125
ENSMUSG00000110105.1	Vmn2r29	0.0381197	0.0955207	0.125201	0.0360408	0.0817909	0.0220207	1.3791	0.212905	1.96072
ENSMUSG00000024521.7	Pmaip1	9.88913	12.4346	10.0206	7.32687	5.47924	4.15396	4.48223	0.00333083	1.96066
ENSMUSG00000106928.1	Gm43860	3.13882	2.03751	3.22422	1.74657	1.18365	1.34227	3.56149	0.0101967	1.95965
ENSMUSG00000097174.2	Gm4890	0.91636	0.614606	0.874084	0.353097	0.380565	0.481871	3.47513	0.0113996	1.95929
ENSMUSG00000027420.13	Bfsp1	1.76792	1.07532	1.80606	0.393805	1.03997	1.08686	2.19048	0.0670682	1.95917
ENSMUSG00000028182.14	Lrriq3	0.167011	0.101549	0.253912	0.0851148	0.0680919	0.100346	2.00863	0.0871291	1.95913
ENSMUSG00000105656.1	Gm43017	1.05651	1.40723	1.54114	0.507919	0.727308	0.823638	2.67911	0.0334659	1.95891
ENSMUSG00000091144.2	Phf11c	2.63453	2.27626	2.95892	2.136	1.22155	0.938003	3.23011	0.0157357	1.95845
ENSMUSG00000101724.1	Gm29453	1.81322	2.24293	3.0839	1.07811	1.15939	1.35116	3.28606	0.0146078	1.95806
ENSMUSG00000060183.6	Cxcl11	0.0539607	0.0805149	0.291712	0.278923	0.0756182	0.00964917	0.770651	0.467671	1.95797
ENSMUSG00000000628.10	Hk2	27.1731	26.8795	36.7619	13.8193	17.2817	15.0088	6.17275	0.000582433	1.95776
ENSMUSG00000046337.17	Fam178b	0.951599	0.628985	0.931839	0.539424	0.345143	0.403648	3.17206	0.0170059	1.95766
ENSMUSG00000104869.1	Gm42544	0.104196	0.277126	0.258241	0.0958087	0.15713	0.0693429	1.66951	0.141669	1.95735
ENSMUSG00000087265.1	Gm12349	1.97299	3.29842	1.76399	0.472773	1.44346	2.10827	1.68039	0.139493	1.95693
ENSMUSG00000001420.13	Tmem79	38.4899	42.5083	39.0044	20.4488	21.6744	19.2397	10.4585	2.43163e-05	1.95683
ENSMUSG00000051346.8	Spryd4	9.30625	10.9187	10.1686	5.56468	5.3495	4.67895	6.70218	0.000361977	1.95664
ENSMUSG00000029541.12	Cyp2w1	2.97018	2.75303	3.10723	3.29649	0.54617	1.8953	1.7098	0.133769	1.95661
ENSMUSG00000033857.12	Engase	2.39951	1.03109	2.47838	1.06627	0.943918	0.830058	2.37894	0.0511936	1.95646
ENSMUSG00000026189.13	Pecr	6.45955	5.35313	6.82995	4.13433	3.16766	2.46776	4.23074	0.00446441	1.95581
ENSMUSG00000060419.8	Rps16-ps2	4.1874	6.89745	6.38113	3.53669	2.49661	2.8424	3.10457	0.0186232	1.95549
ENSMUSG00000080370.1	Gm22952	5.39738	3.83709	8.81862	5.04056	2.12422	2.39079	1.81537	0.115027	1.95536
ENSMUSG00000107994.1	D830050J10Rik	2.05551	0.740386	1.76601	1.08312	0.621365	0.549904	1.90531	0.101093	1.95431
ENSMUSG00000003573.15	Homer3	7.19598	7.25328	8.71522	3.35519	4.28212	4.23603	6.32622	0.00050586	1.95423
ENSMUSG00000062753.13	AI413582	8.63035	7.35387	8.48343	4.24044	4.3041	3.96853	6.35233	0.000493998	1.95422
ENSMUSG00000063954.7	Hist2h2aa2	2.17714	1.50473	2.51974	1.14558	1.65021	0.610785	2.10546	0.0757922	1.95322
ENSMUSG00000046791.7	2410016O06Rik	6.91776	6.56442	9.62716	4.62523	3.62975	3.57712	4.55181	0.0030766	1.95256
ENSMUSG00000044083.11	Efcab8	0.402262	0.211797	0.581356	0.295497	0.0879192	0.259548	1.60438	0.155381	1.95247
ENSMUSG00000074579.13	Lekr1	0.541943	0.441367	0.682033	0.324367	0.254404	0.270056	3.70565	0.00848602	1.95245
ENSMUSG00000006651.8	Aplp1	1.19793	1.38427	1.10779	0.595836	0.491501	0.826703	3.68438	0.00871737	1.95193
ENSMUSG00000080758.1	Gm5392	1.05011	0.638509	2.22418	0.583587	0.472691	0.74772	1.66138	0.143316	1.95153
ENSMUSG00000028234.6	Rps20	154.72	147.438	175.649	108.57	73.8573	67.3749	5.14271	0.00161179	1.95098
ENSMUSG00000034892.8	Rps29	500.927	513.295	533.288	307.639	233.481	257.508	8.32867	9.9086e-05	1.95046
ENSMUSG00000081400.1	Gm13680	4.80721	4.53438	6.47751	3.90499	2.42233	2.08186	3.17863	0.0168566	1.9498
ENSMUSG00000033294.11	Noc4l	14.2591	11.4933	15.5524	7.56573	6.80955	6.72101	6.35062	0.000494766	1.94979
ENSMUSG00000023905.14	Tnfrsf12a	23.5113	27.676	31.4168	14.6897	15.3515	12.4259	5.9465	0.000720415	1.94966
ENSMUSG00000007777.9	0610009B22Rik	8.89676	9.85474	8.04659	5.10426	3.17989	5.77013	3.91123	0.00656639	1.94965
ENSMUSG00000045822.4	Zswim3	1.49552	2.78998	1.80697	0.681922	1.36335	1.08491	2.70201	0.0324095	1.94926
ENSMUSG00000031818.12	Cox4i1	137.386	128.876	138.211	83.147	64.6787	61.6746	7.54763	0.000179396	1.94861
ENSMUSG00000004393.10	Ddx56	21.1467	18.2496	22.7634	11.8387	10.8401	9.34424	6.97588	0.00028628	1.94792
ENSMUSG00000111490.1	RP23-338G21.3	2.05514	0.675592	2.30458	1.22454	0.740909	0.501659	1.54884	0.168048	1.94736
ENSMUSG00000108456.1	4732496C06Rik	1.88546	0.949632	2.62195	0.849723	1.03904	0.740941	2.1918	0.0669411	1.94728
ENSMUSG00000106895.1	Gm4754	1.02415	0.789551	1.70446	0.622724	0.417557	0.729235	2.10061	0.0763235	1.94712
ENSMUSG00000026520.8	Pycr2	6.25186	6.54222	7.42356	3.65145	3.13831	3.6109	6.91065	0.000302544	1.94624
ENSMUSG00000020460.15	Rps27a	254.523	224.628	270.054	150.837	120.275	115.717	7.32714	0.000214079	1.94544
ENSMUSG00000046441.5	Cmtr2	2.47766	2.86831	3.5703	1.90488	1.48387	1.25863	4.23573	0.00443814	1.9444
ENSMUSG00000101795.2	Gm5835	5.02407	4.66782	6.71346	4.56783	2.62315	1.86935	2.82606	0.0272655	1.94433
ENSMUSG00000097789.2	Gm2115	1.16159	0.0686353	0.635158	0.117548	0.196193	0.289415	0.832476	0.434304	1.94428
ENSMUSG00000043421.8	Hilpda	9.54303	8.68618	10.7523	4.16997	9.07002	3.29178	2.76661	0.0296136	1.94385
ENSMUSG00000097587.1	4930578M01Rik	1.0213	0.94469	1.80474	0.555439	0.603016	0.721134	2.39207	0.0502436	1.94288
ENSMUSG00000104721.1	Gm42696	0.841164	0.26749	1.34697	0.17927	0.326579	0.695706	1.1872	0.276227	1.94244
ENSMUSG00000020840.10	Blmh	93.6353	85.6836	70.0718	40.6476	50.7628	37.2098	6.05963	0.000647288	1.94234
ENSMUSG00000022362.13	Gm29394	0.402344	0.290868	0.458716	0.198017	0.294119	0.129798	2.12352	0.073848	1.94185
ENSMUSG00000010538.14	Tsacc	1.33351	0.770534	1.24002	0.676008	0.530531	0.491849	2.59614	0.0376086	1.94161
ENSMUSG00000024791.10	Cdca5	3.83173	5.42468	4.92419	2.61905	1.79057	2.97701	3.86994	0.00690989	1.9416
ENSMUSG00000019590.16	Cyb561	17.7751	13.3298	19.6761	10.3438	8.59677	7.24771	4.87062	0.00215753	1.9416
ENSMUSG00000002308.15	Cd320	1.7029	2.65814	2.44233	0.953837	1.08568	1.45424	3.50311	0.0109938	1.94109
ENSMUSG00000005681.12	Apoa2	10.2102	0.0681731	8.37889	0.0681731	2.90444	3.72261	0.381345	0.714958	1.94032
ENSMUSG00000039217.13	Il18	52.5898	91.3462	45.5623	43.9542	33.0404	20.9566	2.70703	0.0321824	1.93984
ENSMUSG00000025582.4	Nptx1	0.202844	0.240271	0.113082	0.144091	0.0647506	0.0799066	1.95434	0.0942109	1.9395
ENSMUSG00000022571.8	Pycrl	6.69433	8.18664	7.71711	4.86804	3.34063	3.61234	4.87793	0.00214039	1.93933
ENSMUSG00000063856.7	Gpx1	165.51	225.247	166.455	113.7	108.17	69.5177	4.33191	0.00396365	1.93886
ENSMUSG00000063383.5	Zfp947	1.73147	1.88938	1.7209	1.14159	0.9892	0.696046	4.09545	0.00524681	1.93845
ENSMUSG00000107838.1	RP24-470M22.10	3.96987	2.28465	2.89533	2.689	0.959999	1.40592	2.37735	0.0513106	1.9384
ENSMUSG00000091510.4	Mtag2	1.00186	0.60917	1.20553	0.661349	0.30823	0.504079	2.01169	0.0867466	1.93811
ENSMUSG00000052371.5	Hoxd3os1	1.8587	0.0289103	1.91046	0.119417	0.237338	0.492435	0.508655	0.627595	1.93794
ENSMUSG00000008167.14	Fbxw9	11.3689	7.9417	11.4002	5.66381	5.62112	4.49185	4.9127	0.00206101	1.9379
ENSMUSG00000047067.7	Dusp28	4.17266	3.94161	4.41488	2.06255	1.76992	2.70888	4.39625	0.00367778	1.93768
ENSMUSG00000020447.5	Npc1l1	0.442255	0.437939	0.597143	0.290184	0.261445	0.215046	3.42197	0.0122163	1.93678
ENSMUSG00000036151.15	Tm6sf2	0.462859	0.607957	0.440409	0.242215	0.267972	0.261872	2.89031	0.0249485	1.93431
ENSMUSG00000020781.14	Tsen54	6.89077	6.3397	8.40055	4.41448	3.28187	3.55744	5.22508	0.0014785	1.93343
ENSMUSG00000090171.1	Ugt1a2	2.03789	1.94619	1.62772	1.51163	0.942796	0.639653	2.91529	0.024105	1.93319
ENSMUSG00000102425.1	Gm26616	0.224287	0.162145	0.255712	0.0658921	0.241944	0.0820426	1.70985	0.133761	1.93212
ENSMUSG00000098349.1	Gm27711	8.14075	5.85114	9.82153	4.63505	4.63505	3.10834	2.45855	0.0457028	1.93197
ENSMUSG00000082220.3	Gm12943	2.60446	0.97489	3.57963	2.01074	0.363113	1.74659	1.12935	0.298224	1.93164
ENSMUSG00000012405.15	Rpl15	136.986	150.82	148.487	81.0283	79.2877	66.39	9.03133	6.03962e-05	1.93131
ENSMUSG00000040616.3	Tmem51	15.0189	12.8545	13.1233	7.63092	8.41269	5.54649	5.37566	0.00126561	1.93097
ENSMUSG00000110344.1	RP23-220F20.2	2.1122	1.51871	3.05349	1.21968	0.846984	1.33422	2.7398	0.0307415	1.93044
ENSMUSG00000021040.15	Slirp	6.24578	7.2401	5.35469	3.00235	3.02361	3.65244	5.49068	0.00112612	1.9297
ENSMUSG00000034371.8	Tkfc	2.57486	2.57486	3.37571	1.1152	1.57576	1.76966	3.87427	0.00687298	1.92926
ENSMUSG00000045102.11	Poln	0.948378	0.204085	1.13629	0.531681	0.231144	0.260792	1.2317	0.26025	1.92781
ENSMUSG00000033102.14	Cdc14b	11.5351	8.77059	9.50552	7.84222	3.90267	4.42715	3.64321	0.00918501	1.9278
ENSMUSG00000105087.1	Gm42552	0.102391	0.0927002	0.167161	0.0690709	0.103617	0.0327446	1.71185	0.133379	1.92774
ENSMUSG00000030611.10	Mrps11	3.98997	5.07839	4.70037	2.07448	2.5868	2.47868	5.23744	0.00145959	1.92746
ENSMUSG00000032415.14	Ube2cbp	4.16209	4.16919	5.08369	3.33558	2.09911	1.8126	3.73049	0.00822424	1.92737
ENSMUSG00000074715.2	Ccl28	0.29478	0.157952	0.29632	0.231006	0.0768127	0.111613	1.81975	0.114308	1.92596
ENSMUSG00000079941.1	Gm11273	1.78682	2.57279	2.43167	0.979372	1.51269	1.0689	2.58309	0.0383078	1.92564
ENSMUSG00000029073.9	Cptp	15.3989	15.8607	13.8206	7.83057	9.21052	6.59794	6.49811	0.000433288	1.92487
ENSMUSG00000022671.12	Mzt2	6.39908	5.67688	7.30426	4.5113	2.56758	3.26032	3.90852	0.00658838	1.92485
ENSMUSG00000064284.12	Cdpf1	4.19789	4.26278	4.2859	1.81876	2.43045	2.41805	4.7468	0.0024721	1.92398
ENSMUSG00000060314.13	Zfp941	1.05467	1.35325	1.32335	0.611518	0.882755	0.500992	3.65747	0.00901997	1.92394
ENSMUSG00000097208.1	Gm26698	0.818225	0.26252	1.24686	0.210841	0.479883	0.377738	1.28712	0.241468	1.92378
ENSMUSG00000065191.1	Gm23458	3.83246	3.77957	7.16394	1.60307	3.76211	2.4667	1.93767	0.0964969	1.92371
ENSMUSG00000002014.12	Ssr4	27.4689	27.5417	25.8122	15.0959	14.7056	12.4115	8.85907	6.79752e-05	1.92298
ENSMUSG00000111039.1	RP24-296K18.5	1.55695	1.44141	1.74785	0.797401	0.598946	1.14183	2.46701	0.0451563	1.92284
ENSMUSG00000109585.1	Gm45358	3.11438	3.08095	3.48395	2.84248	1.75978	0.982424	2.68574	0.0331567	1.92253
ENSMUSG00000063245.11	Zfp993	1.29483	0.589585	0.743806	1.5066	0.0598069	0.863533	0.872537	0.413613	1.92053
ENSMUSG00000086962.3	Gm12248	0.785857	8.0142	0.74078	1.40792	0.718267	0.652661	0.875363	0.412181	1.92014
ENSMUSG00000075217.1	4833423E24Rik	77.8893	51.2319	73.4522	24.7161	32.917	50.4314	3.32995	0.0137843	1.92001
ENSMUSG00000067547.6	Gm7666	5.10698	6.21984	5.1436	2.95097	2.71274	2.88422	4.67901	0.0026658	1.91879
ENSMUSG00000046561.9	Arsj	1.11855	0.286798	0.866082	0.438886	0.333672	0.274225	1.58917	0.158759	1.91846
ENSMUSG00000058357.2	Gm6612	1.1657	2.54022	2.01138	1.2754	0.944185	0.726317	2.00008	0.0882085	1.91844
ENSMUSG00000066060.5	Gm12866	3.7186	1.68407	3.9964	0.953994	2.8483	1.31755	1.83139	0.112415	1.91844
ENSMUSG00000026679.3	Enkur	0.322731	0.350375	0.294971	0.436666	0.134317	0.0846095	1.51715	0.1757	1.91782
ENSMUSG00000024640.9	Psat1	48.3345	49.8755	44.8919	35.2473	24.8587	17.6386	4.01228	0.00580236	1.91731
ENSMUSG00000039001.12	Rps21	283.04	293.266	280.49	175.332	148.713	127.265	7.45991	0.000192367	1.91621
ENSMUSG00000096917.2	2500002B13Rik	2.70509	2.75179	3.26112	1.67716	1.46872	1.4214	5.27073	0.00140999	1.91582
ENSMUSG00000056209.7	Npm3	23.724	22.9805	27.116	13.2471	12.9209	12.3742	7.82256	0.000144756	1.91536
ENSMUSG00000098274.7	Rpl24	3.55875	2.82667	3.36651	1.94802	1.48119	1.6778	4.04772	0.0055581	1.91455
ENSMUSG00000097519.2	4930558J18Rik	0.315636	0.654152	0.2875	0.132027	0.181751	0.336469	1.73414	0.129205	1.91423
ENSMUSG00000038742.7	Angptl6	1.33919	0.699592	1.84447	0.937332	0.475172	0.572442	1.93466	0.0969163	1.91362
ENSMUSG00000087692.1	Gm11940	4.42841	2.65409	4.4421	1.63462	2.08947	2.17171	2.68047	0.0334026	1.91339
ENSMUSG00000006021.5	Kptn	3.39335	3.89005	3.74938	2.00499	1.71323	2.05797	6.14853	0.000595675	1.91307
ENSMUSG00000024173.10	Tpsab1	1.95597	1.08142	1.25342	2.89196	0.395673	0.350108	1.23834	0.257934	1.91301
ENSMUSG00000087026.7	A230103J11Rik	0.303793	0.119562	0.293557	0.236296	0.195531	0.0357663	1.14302	0.292901	1.91253
ENSMUSG00000074634.11	Tmem267	0.550119	0.570508	0.540202	0.464895	0.241627	0.221264	2.79067	0.0286385	1.91217
ENSMUSG00000003279.16	Dlgap1	0.159664	0.0844136	0.190946	0.120162	0.0798848	0.0406329	1.85357	0.108894	1.91192
ENSMUSG00000035067.9	Xkr6	0.911226	0.518477	0.993075	0.451727	0.311999	0.478635	2.75063	0.0302805	1.91124
ENSMUSG00000003355.6	Fkbp11	4.00791	3.24771	4.99483	2.2292	1.82	2.31691	3.42841	0.012114	1.90983
ENSMUSG00000030790.15	Adm	2.64122	3.8061	3.44408	1.08393	2.11185	2.14573	2.94985	0.0229877	1.90972
[truncated: 16,671 more rows]
