# Supplementary material for: Mouse papillomavirus type 1 (MmuPV1) DNA is frequently integrated in benign tumors by microhomology-mediated end-joining
Source: PLoS Pathog. 2021 Aug 3;17(8):e1009812. doi: 10.1371/journal.ppat.1009812 (PMC8362953; doi:10.1371/journal.ppat.1009812)
Supplement: S9 Table — (XLSX) [file ppat.1009812.s012.xlsx]

## Sheet: S9 Table
S9 Table. Altered expression of host genes involved in MMEJ in MmuPV1 tumor and nontumor tissues identified by two separate RNA-seq analyses
		RNA-seq1*		RNA-seq2
Gene symbol	other name	Tumor vs. Infected p value	FC	Tumor vs. Normal p value	FC	Infected vs. Normal p value	FC
Mre11a		0.0747	1.17	0.0071	1.41	0.190698	1.15715
Rad50		0.1331	-1.15	0.0098	-1.27	0.869309	-1.01272
Nbn		0.2528	-1.13	0.1467	-1.18	0.565638	1.06359
Cdk1		0.0145234	1.53468	0.000146868	2.01148	0.037187	1.34596
Plk1		0.0466732	1.34999	0.0225035	1.52597	0.0197062	1.45363
Rbbp8	CtIP	0.0613	-1.17	0.0499	-1.2	0.797021	-1.02199
Ercc4	XPF	0.8205	-1.03	0.5275	1.08	0.340982	1.12989
Ercc1		0.0532	1.52	0.0028	1.93	0.110555	1.35909
Parp1		0.4589	1.07	0.0014	1.38	0.0030646	1.33352
Polq	DNA polymerase theta	0.0079	1.47	0.0005	2.26	0.0274874	1.55257
Lig1	DNA ligase I	0.8546	-1.02	0.0459	1.31	0.156623	1.20183
Lig3	DNA ligase III	0.7353	1.02	0.8526	1.01	0.530211	1.04131
Xrcc1		0.0313	-1.21	0.2334	1.15	0.244462	1.14698
Fen1		0.003	1.6	0.0001	2.11	0.0297808	1.36018
Atm		0.6908	1.03	0.928422	1.00883	0.733467	1.03447
Xrcc6	ku70	0.0145	1.27	0.0004	1.52	0.193877	1.12544
Xrcc5	Ku80	0.033	1.3	0.0002	1.65	0.0232166	1.28042
H2afx	H2AX	0.0015706	1.71401	1.03707e-07	5.03346	0.000919576	1.81403
Mdc1		0.0344	-1.39	0.0009	-1.59	0.707666	-1.03832
Trp53bp1	53bp1	0.086	-1.2	0.0058	-1.35	0.958633	1.00448
Brca1		0.5651	1.07	0.1763	1.23	0.0828394	1.32483
*Genes with differential expression in RNA-seq1 were calculated from three tumor ear tissues vs three infected ear tissues.
Genes with differential expression in RNA-seq2 were calculated from three tumor ear tissues or three infected ear tissues vs three normal ear tissues.
Genes with altered expression in red color were verified by RT-qPCR.
